# Supplementary material for: Chikungunya virus seroprevalence among febrile patients in selected health facilities in Mount Elgon region, Kenya
Source: PLoS Negl Trop Dis. 2025 Dec 30;19(12):e0012169. doi: 10.1371/journal.pntd.0012169 (PMC12752987; doi:10.1371/journal.pntd.0012169)
Supplement: S1 Dataset — Title: Chikungunya Virus Seroprevalence Among Febrile Patients in selected health facilities in Mount Elgon region, Kenya. Blank = Missing information. Red = Sample not processed. (CSV) [file pntd.0012169.s001.csv]

																						CHIKV ELISA Results		CHIKV PRNT RESULTS
Sample Code	Facility	Sex	Age Category	Fever (Temperature (⁰C))	Muscle pains	Duration (in Days)	Rash	Duration (in Days)	Eye infection	Duration(in Days)	Jaundice	Duration (in Days)	Headache	Duration (in Days)	Neck pains	Duration (in Days)	Menengitis	Duration (in Days)	Bleeding	Duration (in Days)	Other symptoms	O.D	STATUS
1	I																					0.896	NEG
2	I																					0.5305	NEG
3	I																					0.8545	NEG
4	I																					1.2455	POS	NO NEUTRALISATION
5	I																					1.309	POS	NO NEUTRALISATION
6	I																					1.081	POS	NO NEUTRALISATION
7	I																					0.4855	NEG
8	I																					3.4055	POS	NEUTRALISED
9	I																					0.593	NEG
10	I																					1.0185	POS	NO NEUTRALISATION
11	I																					0.5725	NEG
12	I																					0.4135	NEG
13	I																					0.2355	NEG
14	I																					0.5845	NEG
15	I																					2.7855	POS	NEUTRALISED
16	I																					0.5235	NEG
17	I																					0.666	NEG
18	I																					0.6715	NEG
19	I																					0.757	NEG
20	I																					0.652	NEG
21	I																					0.4025	NEG
22	I																					2.3885	POS	NEUTRALISED
23	I																					0.655	NEG
24	I																					0.564	NEG
25	I																					0.723	NEG
26	I																					0.615	NEG
27	I																					1.24	POS	NEUTRALISED
28	I																					0.786	NEG
29	I																					0.608	NEG
30	I																					0.8885	NEG
31	I																					0.6715	NEG
32	I																					0.6245	NEG
33	I																					1.4525	POS	NEUTRALISED
34	I																					0.479	NEG
35	I																					0.745	NEG
36	I																					0.572	NEG
37	I																					0.607	NEG
38	I																					0.832	NEG
39	I																					0.198	NEG
40	I																					0.4245	NEG
41	I																					0.62	NEG
42	I																					0.4085	NEG
43	I																					0.576	NEG
44	I																					0.593	NEG
45	I																					0.3955	NEG
46	I																					3.4395	POS	NEUTRALISED
47	I																					0.599	NEG
48	I																					2.47	POS	NEUTRALISED
49	I																					0.578	NEG
50	I																					0.4765	NEG
51	I																					1.981	POS	NO NEUTRALISATION
52	I																					0.615	NEG
53	I																					0.8825	NEG
54	I																					0.741	NEG
55	I																					0.874	NEG
56	I																					0.4435	NEG
57	I																					0.8225	NEG
58	I																					0.538	NEG
59	I																					0.6315	NEG
60	I																					0.5775	NEG
61	I																					3.4155	POS	NEUTRALISED
62	I																					0.5855	NEG
63	I																					0.8295	NEG
64	I																					0.612	NEG
65	I																					1.3045	POS	NO NEUTRALISATION
66	I																					1.375	POS	NO NEUTRALISATION
67	I																					0.7105	NEG
68	I																					0.8225	NEG
69	I																					0.217	NEG
70	I																					0.307	NEG
71	I																					1.123	POS	NEUTRALISED
72	I																					0.45	NEG
73	I																					2.302	POS	NEUTRALISED
74	I																					1.3465	POS	NO NEUTRALISATION
75	I																					1.1785	POS	NO NEUTRALISATION
76	I																					1.4625	POS	NO NEUTRALISATION
77	I																					0.7785	NEG
78	I																					0.5045	NEG
79	I																					0.4545	NEG
80	I																					1.3015	POS	NO NEUTRALISATION
81	I																					0.8935	NEG
82	I																					0.89	NEG
83	I																					0.642	NEG
84	I																					0.558	NEG
85	I																					1.539	POS	NO NEUTRALISATION
86	I																					1.2155	POS	NO NEUTRALISATION
87	I																					0.908	NEG
88	I																					1.8705	POS	NO NEUTRALISATION
89	I																					0.8985	NEG
90	I																					0.986	NEG
91	I																					1.455	POS	NO NEUTRALISATION
92	I																					0.87	NEG
93	I																					1.213	POS	NO NEUTRALISATION
94	I																					1.0085	POS	NO NEUTRALISATION
95	I																					1.6	POS	NO NEUTRALISATION
96	I																					3.412	POS	NEUTRALISED
97	I																					1.519	POS	NO NEUTRALISATION
98	I																					0.8285	NEG
99	I																					1.0895	POS	NO NEUTRALISATION
100	I																					1.262	POS	NEUTRALISED
101	I																					0.985	NEG
102	I																					1.4015	POS	NO NEUTRALISATION
103	I																					3.408	POS	NEUTRALISED
104	I																					0.662	NEG
105	I																					0.751	NEG
106	I																					0.7645	NEG
107	I																					0.614	NEG
108	I																					0.7165	NEG
109	I																					1.4645	POS	NO NEUTRALISATION
110	I																					1.2466	POS	NEUTRALISED
111	I																					1.2525	POS	NEUTRALISED
112	I																					0.781	NEG
113	I																					0.9475	NEG
114	I																					0.8905	NEG
115	I																					0.731	NEG
116	I																					1.316	POS	NO NEUTRALISATION
117	I																					0.479	NEG
118	I																					1.3025	POS	NO NEUTRALISATION
119	I																					1.0465	POS	NO NEUTRALISATION
120	I																					2.7815	POS	NEUTRALISED
121	I																					1.048	POS	NO NEUTRALISATION
122	I																					0.985	NEG
123	I																					0.5725	NEG
124	I																					0.6455	NEG
125	I																					0.589	NEG
126	I																					0.691	NEG
127	I																					0.4595	NEG
128	I																					0.37	NEG
129	I																					3.14	POS	NEUTRALISED
130	I																					0.7815	NEG
131	I																					1.7345	POS	NEUTRALISED
132	I																					0.659	NEG
133	I																					0.8625	NEG
134	I																					0.706	NEG
135	I																					0.4595	NEG
136	I																					0.4015	NEG
137	I																					0.6455	NEG
138	I																					0.784	NEG
139	I																					0.471	NEG
140	I																					0.2745	NEG
141	I																					2.7215	POS	NEUTRALISED
142	I																					0.7375	NEG
143	I																					0.4465	NEG
144	I																					1.2015	POS	NEUTRALISED
145	I																					0.446	NEG
146	I																					0.491	NEG
147	I																					0.7655	NEG
148	I																					0.343	NEG
149	I																					0.5	NEG
150	I																					0.7395	NEG
151	I																					0.399	NEG
152	I																					2.77	POS	NEUTRALISED
153	I																					0.388	NEG
154	I																					0.3695	NEG
155	I																					0.3745	NEG
156	I																					0.697	NEG
157	I																					0.4915	NEG
158	I																					0.5545	NEG
159	I																					0.424	NEG
160	I																					0.5185	NEG
161	I																					0.4665	NEG
162	I																					0.458	NEG
163	I																					0.397	NEG
164	I																					0.6725	NEG
165	I																					0.4175	NEG
166	I																					0.6875	NEG
167	I																					0.3525	NEG
168	I																					0.4135	NEG
169	I																					0.638	NEG
170	I																					0.4795	NEG
171	I																					0.4105	NEG
172	I																					0.367	NEG
173	I																					0.44	NEG
174	I																					0.565	NEG
175	I																					3.095	POS	NEUTRALISED
176	I																					2.7265	POS	NEUTRALISED
177	I																					0.3885	NEG
178	I																					0.3435	NEG
179	I																					0.287	NEG
180	I																					0.688	NEG
181	I																					0.292	NEG
182	I																					3.461	POS	NEUTRALISED
183	I																					0.833	NEG
184	I																					1.0315	POS	NO NEUTRALISATION
185	I																					0.876	NEG
186	I																					0.8325	NEG
187	I																					1.098	POS	NO NEUTRALISATION
188	I																					0.824	NEG
189	I																					0.616	NEG
190	I																					0.833	NEG
191	I																					1.257	POS	NO NEUTRALISATION
192	I																					0.977	NEG
193	I																					0.481	NEG
194	I																					1.048	POS	NO NEUTRALISATION
195	I																					0.665	NEG
196	I																					1.2265	POS	NO NEUTRALISATION
197	I																					0.6535	NEG
198	I																					0.982	NEG
199	I																					0.862	NEG
200	I																					1.2605	POS	NO NEUTRALISATION
201	I																					1.2205	POS	NO NEUTRALISATION
202	I																					1.0975	POS	NO NEUTRALISATION
203	I																					1	POS	NO NEUTRALISATION
204	I																					1.119	POS	NO NEUTRALISATION
205	I																					1.056	POS	NO NEUTRALISATION
206	I																					0.827	NEG
207	I																					2.697	POS	NEUTRALISED
208	I																					0.711	NEG
209	I																					0.5885	NEG
210	I																					1.0225	POS	NO NEUTRALISATION
211	I																					3.146	POS	NEUTRALISED
212	I																					0.6155	NEG
213	I																					1.7345	POS	NEUTRALISED
214	I																					0.534	NEG
215	I																					1.259	POS	NO NEUTRALISATION
216	I																					1.0225	POS	NO NEUTRALISATION
217	I																					1.0225	POS	NO NEUTRALISATION
218	I																					0.586	NEG
219	I																					0.9275	NEG
220	I																					0.7405	NEG
221	I																					1.1615	POS	NO NEUTRALISATION
222	I																					1.341	POS	NO NEUTRALISATION
223	I																					0.3075	NEG
224	I																					0.917	NEG
225	I																					3.412	POS	NEUTRALISED
226	I																					0.6055	NEG
227	I																					0.9475	NEG
228	I																					0.43	NEG
229	I																					1.2405	POS	NEUTRALISED
230	I																					0.73	NEG
231	I																					1.0935	POS	NO NEUTRALISATION
232	I																					1.037	POS	NO NEUTRALISATION
233	I																					0.555	NEG
234	I																					0.915	NEG
235	I																					0.989	NEG
236	I																					0.6355	NEG
237	I																					0.67	NEG
238	I																					0.6515	NEG
239	I																					0.5235	NEG
240	I																					2.898	POS	NEUTRALISED
241	I																					1.405	POS	NEUTRALISED
242	I																					1.3925	POS	NO NEUTRALISATION
243	I																					0.613	NEG
244	I																					2.3505	POS	NEUTRALISED
245	I																					1.238	POS	NO NEUTRALISATION
246	I																					0.454	NEG
247	I																					1.334	POS	NO NEUTRALISATION
248	I																					1.83	POS	NEUTRALISED
249	I																					0.354	NEG
250	I																					0.298	NEG
251	I																					0.398	NEG
252	I																					0.949	NEG
253	I																					1.0735	POS	NO NEUTRALISATION
254	I																					0.538	NEG
255	I																					1.688	POS	NEUTRALISED
256	I																					0.754	NEG
257	I																					0.327	NEG
258	I																					0.6575	NEG
259	I																					0.711	NEG
260	I																					0.3445	NEG
261	I																					1.805	POS	NEUTRALISED
262	I																					0.312	NEG
263	I																					0.191	NEG
264	I																					0.5695	NEG
265	I																					0.835	NEG
266	I																					0.5315	NEG
267	I																					0.4255	NEG
268	I																					0.5445	NEG
269	I	F	20.1 - 35				No	0	No	0	No	0	No	0			No	0	No	0		0.5015	NEG
270	I	F	5.1 - 20				No	0	No	0	No	0	No	0			No	0	No	0		0.3655	NEG
271	I	M	20.1 - 35				No	0	No	0	No	0	No	0			No	0	No	0
272	I	M	20.1 - 35				No	0	No	0	No	0	No	0			No	0	No	0		0.3315	NEG
273	I	M	20.1 - 35				No	0	No	0	No	0	No	0			No	0	No	0		0.945	NEG
274	I	M	20.1 - 35				No	0	No	0	No	0	No	0			No	0	No	0		0.4335	NEG
275	I	M	20.1 - 35				No	0	No	0	No	0	No	0			No	0	No	0		2.6525	POS	NEUTRALISED
276	I	M	20.1 - 35				No	0	No	0	No	0	No	0			No	0	No	0		0.5265	NEG
277	I	M	20.1 - 35				No	0	No	0	No	0	No	0			No	0	No	0		0.3055	NEG
278	I	M	20.1 - 35				No	0	No	0	No	0	No	0			No	0	No	0		0.5045	NEG
279	I	F					No	0	No	0	No	0	No	0			No	0	No	0		0.4765	NEG
280	I	F	35.1 - 50				No	0	No	0	No	0	No	0			No	0	No	0		0.7525	NEG
281	I	M	0 - 5.0				No	0	No	0	No	0	No	0			No	0	No	0		0.4495	NEG
282	I	M	5.1 - 20				No	0	No	0	No	0	No	0			No	0	No	0		0.6915	NEG
283	I	F	35.1 - 50				No	0	No	0	No	0	No	0			No	0	No	0		0.984	NEG
284	I	M	5.1 - 20				No	0	No	0	No	0	No	0			No	0	No	0		0.625	NEG
285	I	F	5.1 - 20				No	0	No	0	No	0	No	0			No	0	No	0		0.422	NEG
286	I	F	35.1 - 50				No	0	No	0	No	0	No	0			No	0	No	0		0.356	NEG
287	I	M	20.1 - 35				No	0	No	0	No	0	No	0			No	0	No	0		0.3665	NEG
288	I	F	20.1 - 35				No	0	No	0	No	0	No	0			No	0	No	0		0.4385	NEG
289	I						No	0	No	0	No	0	No	0			No	0	No	0		0.267	NEG
290	I	M	5.1 - 20				No	0	No	0	No	0	No	0			No	0	No	0		0.7875	NEG
291	I	F	20.1 - 35				No	0	No	0	No	0	No	0			No	0	No	0		0.3835	NEG
292	I	F	20.1 - 35				No	0	No	0	No	0	No	0			No	0	No	0		3.0305	POS	NEUTRALISED
293	I	F	35.1 - 50				No	0	No	0	No	0	No	0			No	0	No	0		0.3805	NEG
294	I	F	20.1 - 35				No	0	No	0	No	0	No	0			No	0	No	0		0.384	NEG
295	I	M	35.1 - 50				No	0	No	0	No	0	No	0			No	0	No	0		0.4	NEG
296	I	M	20.1 - 35				No	0	No	0	No	0	No	0			No	0	No	0		0.476	NEG
297	I	F	50.1 - 100				No	0	No	0	No	0	No	0			No	0	No	0		0.6825	NEG
298	I	F	5.1 - 20				No	0	No	0	No	0	No	0			No	0	No	0		0.598	NEG
299	I	F	35.1 - 50				No	0	No	0	No	0	No	0			No	0	No	0		1.722	POS	NEUTRALISED
300	I	F	5.1 - 20				No	0	No	0	No	0	No	0			No	0	No	0		0.8115	NEG
301	I	F	20.1 - 35				No	0	No	0	No	0	No	0			No	0	No	0		0.6035	NEG
302	I	M	20.1 - 35				No	0	No	0	No	0	No	0			No	0	No	0
303	I	F	20.1 - 35				No	0	No	0	No	0	No	0			No	0	No	0		0.6625	NEG
304	I	F	35.1 - 50				No	0	No	0	No	0	No	0			No	0	No	0		1.2735	POS	NO NEUTRALISATION
305	I	M	20.1 - 35				No	0	No	0	No	0	No	0			No	0	No	0		0.2395	NEG
306	I	M	20.1 - 35				No	0	No	0	No	0	No	0			No	0	No	0		0.513	NEG
307	I	F	20.1 - 35				No	0	No	0	No	0	No	0			No	0	No	0		0.565	NEG
308	I	F	20.1 - 35				No	0	No	0	No	0	No	0			No	0	No	0		0.519	NEG
309	I	F	20.1 - 35				No	0	No	0	No	0	No	0			No	0	No	0		0.3615	NEG
310	I	M	50.1 - 100				No	0	No	0	No	0	No	0			No	0	No	0		0.2655	NEG
311	I	M	20.1 - 35				No	0	No	0	No	0	No	0			No	0	No	0		0.603	NEG
312	I	F	20.1 - 35				No	0	No	0	No	0	No	0			No	0	No	0		0.705	NEG
313	I	F	20.1 - 35				No	0	No	0	No	0	No	0			No	0	No	0		2.244	POS	NEUTRALISED
314	I	F	20.1 - 35				No	0	No	0	No	0	No	0			No	0	No	0		3.316	POS	NEUTRALISED
315	I	F	35.1 - 50				No	0	No	0	No	0	No	0			No	0	No	0		2.37	POS	NEUTRALISED
316	I	M	0 - 5.0				No	0	No	0	No	0	No	0			No	0	No	0
317	I	F	50.1 - 100				No	0	No	0	No	0	No	0			No	0	No	0		0.887	NEG
318	I	F	20.1 - 35				No	0	No	0	No	0	No	0			No	0	No	0		0.791	NEG
319	I	F	5.1 - 20				No	0	No	0	No	0	No	0			No	0	No	0		0.847	NEG
320	I	F	50.1 - 100				No	0	No	0	No	0	No	0			No	0	No	0		0.813	NEG
321	I	F	20.1 - 35				No	0	No	0	No	0	No	0			No	0	No	0		0.1635	NEG
322	I	F	20.1 - 35				No	0	No	0	No	0	No	0			No	0	No	0		0.188	NEG
323	I	F	20.1 - 35				No	0	No	0	No	0	No	0			No	0	No	0		0.311	NEG
324	I	F	5.1 - 20				No	0	No	0	No	0	No	0			No	0	No	0		0.6365	NEG
325	I	F	20.1 - 35				No	0	No	0	No	0	No	0			No	0	No	0		1.021	POS	NEUTRALISED
326	I	M	20.1 - 35				No	0	No	0	No	0	No	0			No	0	No	0		0.5185	NEG
327	I	F	35.1 - 50				No	0	No	0	No	0	No	0			No	0	No	0		1.002	POS	NEUTRALISED
328	I	F	5.1 - 20				No	0	No	0	No	0	No	0			No	0	No	0		1.208	POS	NO NEUTRALISATION
329	I	F	20.1 - 35				No	0	No	0	No	0	No	0			No	0	No	0		1.0445	POS	NO NEUTRALISATION
330	I	F	35.1 - 50				No	0	No	0	No	0	No	0			No	0	No	0
331	I	F	20.1 - 35				No	0	No	0	No	0	No	0			No	0	No	0		0.5145	NEG
332	I	F	35.1 - 50				No	0	No	0	No	0	Yes	3 days			No	0	No	0		0.9595	NEG
333	I	F	5.1 - 20				No	0	No	0	No	0	No	0			No	0	No	0		1.3375	POS	NEUTRALISED
334	I	F	5.1 - 20				No	0	No	0	No	0	No	0			No	0	No	0		0.9665	NEG
335	I	M	20.1 - 35				No	0	No	0	No	0	No	0			No	0	No	0		0.4415	NEG
336	I	M	5.1 - 20				No	0	No	0	No	0	No	0			No	0	No	0		0.648	NEG
337	I	M	50.1 - 100				No	0	No	0	No	0	No	0			No	0	No	0		1.387	POS	NEUTRALISED
338	I	M	50.1 - 100				No	0	No	0	No	0	No	0			No	0	No	0		0.77	NEG
339	I	F	5.1 - 20				No	0	No	0	No	0	No	0			No	0	No	0		1.0115	POS	NO NEUTRALISATION
340	I	F	20.1 - 35				No	0	No	0	No	0	No	0			No	0	No	0
341	I	F	5.1 - 20				No	0	No	0	No	0	No	0			No	0	No	0		0.7885	NEG
342	I	F	35.1 - 50				No	0	No	0	No	0	No	0			No	0	No	0		0.5845	NEG
343	I	M	50.1 - 100				No	0	No	0	No	0	No	0			No	0	No	0		0.8205	NEG
344	I	F	5.1 - 20				No	0	No	0	No	0	No	0			No	0	No	0		0.3175	NEG
345	I	F	5.1 - 20				No	0	No	0	No	0	No	0			No	0	No	0		0.216	NEG
346	I	F	20.1 - 35				No	0	No	0	No	0	No	0			No	0	No	0		0.5225	NEG
347	I	F	5.1 - 20				No	0	No	0	No	0	No	0			No	0	No	0		2.6565	POS	NEUTRALISED
348	I	F	20.1 - 35				No	0	No	0	No	0	No	0			No	0	No	0		0.4545	NEG
349	I	F	20.1 - 35				No	0	No	0	No	0	No	0			No	0	No	0		0.798	NEG
350	I	F	5.1 - 20				No	0	No	0	No	0	No	0			No	0	No	0		0.619	NEG
351	I	M	20.1 - 35				No	0	No	0	No	0	No	0			No	0	No	0		0.559	NEG
352	I	F	5.1 - 20				No	0	No	0	No	0	No	0			No	0	No	0		0.431	NEG
353	I	F	35.1 - 50				No	0	No	0	No	0	No	0			No	0	No	0		0.399	NEG
354	I	F	5.1 - 20				No	0	No	0	No	0	No	0			No	0	No	0		0.9995	NEG
355	I	F	35.1 - 50				No	0	No	0	No	0	No	0			No	0	No	0		2.5425	POS	NEUTRALISED
356	I	M					No	0	No	0	No	0	Yes	2 days			No	0	No	0		0.4645	NEG
357	I	M	0 - 5.0				No	0	No	0	No	0	No	0			No	0	No	0		0.6305	NEG
358	I	M	20.1 - 35				No	0	No	0	No	0	No	0			No	0	No	0		0.529	NEG
359	I	F	35.1 - 50				No	0	No	0	No	0	No	0			No	0	No	0		0.2655	NEG
360	I	F	50.1 - 100				No	0	No	0	No	0	No	0			No	0	No	0
361	I	M	5.1 - 20				No	0	No	0	No	0	No	0			No	0	No	0
362	I	F	5.1 - 20				No	0	No	0	No	0	No	0			No	0	No	0		0.34	NEG
363	I	F	20.1 - 35				No	0	No	0	No	0	No	0			No	0	No	0		0.7	NEG
364	I	M	20.1 - 35				No	0	No	0	No	0	No	0			No	0	No	0		0.3615	NEG
365	I	M	5.1 - 20				No	0	No	0	No	0	No	0			No	0	No	0		0.3015	NEG
366	I	F	20.1 - 35				No	0	No	0	No	0	No	0			No	0	No	0		0.519	NEG
367	I	F					No	0	No	0	No	0	No	0			No	0	No	0		0.4595	NEG
368	I	F	5.1 - 20				No	0	No	0	No	0	No	0			No	0	No	0		0.5305	NEG
369	I	F	20.1 - 35				No	0	No	0	No	0	No	0			No	0	No	0		0.4465	NEG
370	I	F	35.1 - 50				No	0	No	0	No	0	No	0			No	0	No	0		1.1735	POS	NEUTRALISED
371	I	F	20.1 - 35				No	0	No	0	No	0	No	0			No	0	No	0		1.322	POS	NEUTRALISED
372	I	F	20.1 - 35				No	0	No	0	No	0	No	0			No	0	No	0		1.184	POS	NEUTRALISED
373	I	F	35.1 - 50				No	0	No	0	No	0	No	0			No	0	No	0
374	I	F	35.1 - 50				No	0	No	0	No	0	No	0			No	0	No	0		0.666	NEG
375	I	F	5.1 - 20				No	0	No	0	No	0	No	0			No	0	No	0
376	I	M	35.1 - 50				No	0	No	0	No	0	No	0			No	0	No	0
377	I	F	35.1 - 50				No	0	No	0	No	0	No	0			No	0	No	0		1.305	POS	NO NEUTRALISATION
378	I	F	5.1 - 20				No	0	No	0	No	0	No	0			No	0	No	0		0.783	NEG
379	I	F	5.1 - 20				No	0	No	0	No	0	No	0			No	0	No	0		1.2155	POS	NO NEUTRALISATION
380	I	F	20.1 - 35				No	0	No	0	No	0	No	0			No	0	No	0		0.9645	NEG
381	I	F	50.1 - 100				No	0	No	0	No	0	No	0			No	0	No	0		2.6535	POS	NEUTRALISED
382	I	F	50.1 - 100				No	0	No	0	No	0	No	0			No	0	No	0		0.891	NEG
383	I	M	20.1 - 35				No	0	No	0	No	0	No	0			No	0	No	0
384	I	M	20.1 - 35				No	0	No	0	No	0	No	0			No	0	No	0		0.7615	NEG
385	I	M	20.1 - 35				No	0	No	0	No	0	No	0			No	0	No	0		2.5665	POS	NEUTRALISED
386	I	M	20.1 - 35				No	0	No	0	No	0	No	0			No	0	No	0		2.9715	POS	NEUTRALISED
387	I	M	5.1 - 20				No	0	No	0	No	0	No	0			No	0	No	0
388	I	F	20.1 - 35				No	0	No	0	No	0	No	0			No	0	No	0		0.8415	NEG
389	I	M	5.1 - 20				No	0	No	0	No	0	No	0			No	0	No	0		0.9	NEG
390	I	M	20.1 - 35				No	0	No	0	No	0	No	0			No	0	No	0		2.116	POS	NEUTRALISED
391	I	M	20.1 - 35				No	0	No	0	No	0	No	0			No	0	No	0		0.4555	NEG
392	I	M	5.1 - 20				No	0	No	0	No	0	No	0			No	0	No	0		1.1385	POS	NO NEUTRALISATION
393	I	F	20.1 - 35				No	0	No	0	No	0	No	0			No	0	No	0		1.183	POS	NO NEUTRALISATION
394	I	M	35.1 - 50				No	0	No	0	No	0	No	0			No	0	No	0		0.3405	NEG
395	I	F	5.1 - 20				No	0	No	0	No	0	No	0			No	0	No	0
396	I	M	5.1 - 20				No	0	No	0	No	0	No	0			No	0	No	0		0.627	NEG
397	I	F	50.1 - 100				No	0	No	0	No	0	No	0			No	0	No	0		0.4945	NEG
398	I	F	20.1 - 35				No	0	No	0	No	0	No	0			No	0	No	0		3.04	POS	NEUTRALISED
399	I	F	20.1 - 35				No	0	No	0	No	0	No	0			No	0	No	0		3.077	POS	NEUTRALISED
400	I	F	50.1 - 100				No	0	No	0	No	0	No	0			No	0	No	0		0.837	NEG
401	I	F	5.1 - 20				No	0	No	0	No	0	No	0			No	0	No	0		0.819	NEG
402	I	F	5.1 - 20				No	0	No	0	No	0	No	0			No	0	No	0		1.713	POS	NEUTRALISED
403	I	F	20.1 - 35				No	0	No	0	No	0	No	0			No	0	No	0		0.907	NEG
404	I	F	5.1 - 20				No	0	No	0	No	0	No	0			No	0	No	0		0.98	NEG
405	I	F	35.1 - 50				No	0	No	0	No	0	No	0			No	0	No	0		0.943	NEG
406	I	F	5.1 - 20				No	0	No	0	No	0	No	0			No	0	No	0		1.097	POS	NEUTRALISED
407	I	M	5.1 - 20				No	0	No	0	No	0	No	0			No	0	No	0		1.405	POS	NEUTRALISED
408	I	M	50.1 - 100				No	0	No	0	No	0	No	0			No	0	No	0		1.7875	POS	NEUTRALISED
409	I	F	5.1 - 20				No	0	Yes	365	No	0	Yes	2 days			No	0	No	0		1.673	POS	NO NEUTRALISATION
410	I	F	35.1 - 50				Yes	730	No	0	No	0	Yes	1095			No	0	No	0		1.0725	POS	NO NEUTRALISATION
411	I	F	5.1 - 20				Yes	60	No	0	No	0	Yes	5 days			No	0	No	0		0.866	NEG
412	I	F	20.1 - 35				No	0	No	0	No	0	Yes	365			No	0	No	0		1.394	POS	NO NEUTRALISATION
413	I	M	35.1 - 50				Yes	730	No	0	No	0	No	0			No	0	No	0		0.9445	NEG
414	I	F	5.1 - 20				No	0	No	0	No	0	Yes	365			No	0	No	0		1.1095	POS	NO NEUTRALISATION
415	I	F	35.1 - 50				No	0	No	0	No	0	Yes	60			No	0	No	0		1.1695	POS	NO NEUTRALISATION
416	I	F	20.1 - 35				No	0	No	0	No	0	Yes	3 days			No	0	No	0		0.9465	NEG
417	I	M	5.1 - 20				No	0	No	0	No	0	Yes	2 days			No	0	No	0		0.818	NEG
418	I	F	5.1 - 20				No	0	No	0	No	0	Yes	365			No	0	No	0		0.8495	NEG
419	I	F	20.1 - 35				No	0	No	0	No	0	Yes	30			No	0	No	0		3.245	POS	NEUTRALISED
420	I	M	50.1 - 100				No	0	No	0	No	0	Yes	2 days			No	0	No	0		0.7595	NEG
421	I	F	20.1 - 35				No	0	No	0	No	0	No	0			No	0	No	0		1.3515	POS	NEUTRALISED
422	I	F	20.1 - 35				No	0	No	0	No	0	Yes	365			No	0	No	0		1.816	POS	NO NEUTRALISATION
423	I	F	20.1 - 35				No	0	No	0	No	0	Yes	365			No	0	No	0		1.669	POS	NO NEUTRALISATION
424	I	M	20.1 - 35				No	0	No	0	No	0	Yes	5 days			No	0	No	0		3.035	POS	NEUTRALISED
425	I	F	20.1 - 35				No	0	No	0	No	0	Yes	5 days			No	0	No	0		1.6725	POS	NO NEUTRALISATION
426	I	F	20.1 - 35				Yes	3 days	Yes	0	No	0	Yes	3 days			No	0	No	0	itching,sweating& loss of appetite	1.113	POS	NEUTRALISED
427	I	F	50.1 - 100				No	0	No	0	No	0	Yes	365			No	0	No	0	swallowing is difficult	0.94	NEG
429	I	M	35.1 - 50				Yes	730	No	0	No	0	No	0			No	0	No	0		1.9335	POS	NEUTRALISED
430	I	F	20.1 - 35				Yes	90	No	0	No	0	Yes	7			No	0	No	0		1.3155	POS	NEUTRALISED
431	I	M	50.1 - 100				No	0	No	0	No	0	Yes	30			No	0	No	0		0.7995	NEG
432	I	F	20.1 - 35				No	0	No	0	No	0	Yes	3			No	0	No	0		1.6085	POS	NEUTRALISED
433	I	F	5.1 - 20				Yes	30	No	0	No	0	No	0			No	0	No	0		1.7325	POS	NO NEUTRALISATION
434	I	M					Yes	90	No	0	No	0	No	0			No	0	No	0		1.2745	POS	NEUTRALISED
435	I	F	5.1 - 20				No	0	No	0	No	0	Yes	0			No	0	No	0		0.722	NEG
436	I	F	20.1 - 35				Yes	30	Yes	90	No	0	No	0			No	0	No	0		0.521	NEG
437	I	F	20.1 - 35				No	0	No	0	No	0	Yes	30			No	0	No	0		1.166	POS	NO NEUTRALISATION
438	I	F	5.1 - 20				Yes	14	No	0	No	0	No	0			No	0	No	0		0.7305	NEG
439	I	M	50.1 - 100				Yes	60	No	0	No	0	Yes	21			No	0	No	0		0.829	NEG
440	I	F	20.1 - 35				No		No	0	No	0	Yes	30			No	0	No	0		1.8285	POS	NO NEUTRALISATION
441	I	F	20.1 - 35				No		No	0	No	0	Yes	6			No	0	No	0		0.7135	NEG
442	I	F	35.1 - 50				No		No	0	No	0	Yes	5			No	0	No	0		1.14	POS	NO NEUTRALISATION
443	I	M	50.1 - 100				No		No	0	No	0	Yes	3			No	0	No	0		0.8975	NEG
444	I	F	20.1 - 35				No		No	0	No	0	Yes	7			No	0	No	0		0.5115	NEG
445	I	F	20.1 - 35				No		No	0	No	0	Yes	5			No	0	No	0		1.366	POS	NO NEUTRALISATION
446	I	F	20.1 - 35				No		No	0	No	0	Yes	10			No	0	No	0		1.0655	POS	NO NEUTRALISATION
447	I	F	20.1 - 35				Yes	30	No	0	No	0	Yes	0			No	0	No	0		1.36	POS	NO NEUTRALISATION
448	I	F	20.1 - 35				No		No	0	No	0	Yes	14			No	0	No	0		0.391	NEG
449	I	F	20.1 - 35				No		No	0	No	0	Yes	14			No	0	No	0		1.4135	POS	NO NEUTRALISATION
450	I	M	50.1 - 100				No		Yes	7	No	0	Yes	21			No	0	No	0		0.9895	NEG
451	I	M	35.1 - 50				Yes	7	No	0	No	0	Yes	7			No	0	No	0		1.049	POS	NO NEUTRALISATION
452	I	F	20.1 - 35				Yes	7	No	0	No	0	Yes	7			No	0	No	0		0.435	NEG
453	I	F	35.1 - 50				Yes	7	No	0	No	0	Yes	14			No	0	No	0		0.679	NEG
454	I	F	35.1 - 50				Yes	14	No	0	No	0	Yes	30			No	0	No	0		0.693	NEG
455	I	M	35.1 - 50				No		No	0	No	0	Yes	1			No	0	No	0		0.5705	NEG
456	I	F	35.1 - 50				Yes	7	No	0	No	0	Yes	30			No	0	No	0		0.394	NEG
457	I	F	35.1 - 50				No		Yes	14	No	0	Yes	21			No	0	No	0		0.951	NEG
458	I	M	20.1 - 35				Yes	28	Yes	21	No	0	Yes	7			No	0	No	0		0.5805	NEG
459	I	M	5.1 - 20				Yes	14	No	0	No	0	Yes	7			No	0	No	0		1.086	POS	NEUTRALISED
460	I	F	20.1 - 35				No		No	0	No	0	Yes	7			No	0	No	0		0.8535	NEG
461	I	M	35.1 - 50				No		Yes	14	No	0	Yes	7			No	0	No	0		0.603	NEG
462	I	F	20.1 - 35				No		no	0	no	0	Yes	7			No	0	no	0		1.343	POS	NEUTRALISED
463	I	F	20.1 - 35				No		No	0	No	0	Yes	7			No	0	No	0		3.01	POS	NEUTRALISED
464	I	F	20.1 - 35				Yes	3	No	0	No	0	Yes	7			No	0	No	0		0.1605	NEG
465	I	F	35.1 - 50				No		No	0	No	0	Yes	7			No	0	No	0		0.566	NEG
466	I	M	35.1 - 50				No		No	0	No	0	Yes	7			No	0	No	0		0.2365	NEG
467	I	M	5.1 - 20				No		No	0	No	0	Yes	7			No	0	No	0		0.1015	NEG
468	I	F	20.1 - 35				No		Yes	30	No	0	Yes	30			No	0	No	0		0.2255	NEG
469	I	M	20.1 - 35				No		No	0	No	0	Yes	7			No	0	No	0		0.012	NEG
470	I	F	50.1 - 100				Yes	7	Yes	30	No	0	Yes	7			No	0	No	0		0.3915	NEG
471	I	F	20.1 - 35				No		Yes	3	No	0	No	0			No	0	No	0		0.1385	NEG
472	I	F	20.1 - 35				No		No	0	No	0	Yes	3			No	0	No	0		0.2625	NEG
473	I	F	20.1 - 35				No		No	0	No	0	Yes	5			No	0	No	0		0.2275	NEG
474	I	F	20.1 - 35				No		No	0	No	0	Yes	7			No	0	No	0		0.4175	NEG
475	I	F	5.1 - 20				No		No	0	No	0	Yes	2			No	0	No	0		0.1715	NEG
476	I	M	20.1 - 35				Yes	30	No	0	No	0		0			No	0	No	0		0.369	NEG
477	I	F	20.1 - 35				No		No	0	No	0	Yes	14			No	0	No	0		0.222	NEG
478	I	F	20.1 - 35				No		No	0	No	0	Yes	3			No	0	No	0		0.438	NEG
479	I	M	5.1 - 20				No		No	0	No	0	Yes	5			No	0	No	0		0.0985	NEG
480	I	M	50.1 - 100				No		No	0	No	0	No	0			No	0	No	0		0.2275	NEG
481	I	M	5.1 - 20				No		No	0	Yes	30	Yes	14			No	0	No	0		0.382	NEG
482	I	F	20.1 - 35				No		No	0	No	0	Yes	4			No	0	No	0		0.2915	NEG
483	I	F	20.1 - 35				No		No	0	No	0	Yes	7			No	0	No	0		1.6165	POS	NEUTRALISED
484	I	M	20.1 - 35				No		No	0	No	0	No	0			No	0	No	0		0.207	NEG
485	I	F	35.1 - 50				Yes	90	No	0	No	0	Yes	3			No	0	No	0		1.7375	POS	NEUTRALISED
486	I	F	20.1 - 35				No		No	0	No	0	Yes	2			No	0	No	0		0.195	NEG
487	I	F	20.1 - 35				No		No	0	No	0	Yes	4			No	0	No	0		0.3315	NEG
488	I	M	5.1 - 20				No		No	0	No	0	Yes	5			No	0	No	0		0.362	NEG
489	I	F	35.1 - 50				No		No	0	No	0	Yes	5			No	0	No	0		0.181	NEG
490	I	M	50.1 - 100				No		No	0	No	0	Yes	0			No	0	No	0		0.2535	NEG
491	I	F	50.1 - 100				No		No	0	No	0	Yes	3			No	0	No	0		0.142	NEG
492	I	M	20.1 - 35				No		No	0	No	0	Yes	3			No	0	No	0		0.1545	NEG
493	I	F	5.1 - 20				No		No	0	No	0	No	0			No	0	No	0		0.233	NEG
494	I	F	50.1 - 100				No		No	0	No	0	Yes	3			No	0	No	0		0.0955	NEG
495	I	M	20.1 - 35				No		Yes	3	No	0	Yes	2			No	0	No	0		0.8565	NEG	NEUTRALISED
496	I	F	20.1 - 35				No		No	0	No	0	Yes	5			No	0	No	0		0.2465	NEG
497	I	M	35.1 - 50				Yes	1460	No	0	No	0	Yes	4			No	0	No	0		0.3165	NEG
498	I	M	5.1 - 20				No		No	0	No	0	Yes	3			No	0	No	0		0.1315	NEG
499	I	M	5.1 - 20				No		No	0	No	0	Yes	4			No	0	No	0		0.1785	NEG
500	I	F	5.1 - 20				No		No	0	No	0	Yes	30			No	0	No	0		0.1715	NEG
501	I	M	20.1 - 35				Yes	14	No	0	No	0	Yes	7			No	0	No	0		0.1765	NEG
502	I	F	20.1 - 35				No		Yes	60	No	0	Yes	30			No	0	No	0		0.1255	NEG
503	I	F	5.1 - 20				No		Yes	0	No	0	Yes	7			No	0	No	0		0.419	NEG
504	I	M	5.1 - 20				No		No	0	No	0	Yes	7			No	0	No	0		0.1865	NEG
505	I	F	5.1 - 20				No		No	0	No	0	Yes	3			No	0	No	0		0.139	NEG
506	I	F	20.1 - 35				No		No	0	No	0	Yes	60			No	0	No	0		0.17	NEG
507	I	F	20.1 - 35				No		No	0	No	0	Yes	7			No	0	No	0		0.2265	NEG
508	I	M	35.1 - 50				No		No	0	No	0	Yes	2			No	0	No	0		0.3075	NEG
509	I	M	20.1 - 35				No		No	0	No	0	Yes	7			No	0	No	0		0.195	NEG
510	I	F	35.1 - 50				Yes	180	No	0	No	0	Yes	5			No	0	No	0		0.2765	NEG
511	I	F	35.1 - 50				No		No	0	No	0	Yes	5			No	0	No	0		0.47	NEG
512	I	M	20.1 - 35				No		No	0	No	0	Yes	14			No	0	No	0		0.431	NEG
513	I	F	20.1 - 35				No		No	0	No	0	Yes	14			No	0	No	0		0.5565	NEG
514	I	F	20.1 - 35				No		No	0	No	0	No	0			No	0	No	0		0.4335	NEG
515	I	M	20.1 - 35				No		No	0	No	0	Yes	30			No	0	No	0		0.377	NEG
516	I	M	35.1 - 50				No		No	0	No	0	Yes	7			No	0	No	0		0.31	NEG
517	I	F	5.1 - 20				No		Yes	3	No	0	Yes	3			No	0	No	0		0.9575	NEG	NO NEUTRALISATION
518	I	M	20.1 - 35				No		No	0	No	0	Yes	2			No	0	No	0		0.5085	NEG
519	I	M					No		No	0	Yes	30	No	0			No	0	No	0		0.5835	NEG
520	I	M	5.1 - 20				No		No	0	No	0	Yes	7			No	0	No	0		0.477	NEG
521	I	M	20.1 - 35				No		No	0	No	0	No	0			No	0	No	0		0.475	NEG
522	I	m	20.1 - 35				No		No	0	No	0	Yes	7			No	0	No	0		0.635	NEG
523	I	F	20.1 - 35				No		No	0	No	0	Yes	14			No	0	No	0		0.654	NEG
524	I	F	35.1 - 50				No		No	0	No	0	Yes	7			No	0	No	0		0.3475	NEG
525	I	M	20.1 - 35				No		Yes	5	No	0	Yes	5			No	0	No	0		0.3225	NEG
526	I	F	20.1 - 35				No		No	0	No	0	Yes	7			No	0	No	0		3.3205	POS	NEUTRALISED
527	I	F	20.1 - 35				No		No	0	No	0	Yes	7			No	0	No	0		0.9485	NEG
528	I	M	5.1 - 20				No		No	0	No	0	Yes	3			No	0	No	0		0.362	NEG
529	I	F	50.1 - 100				No		No	0	No	0	Yes	5			No	0	No	0		0.3415	NEG
530	I	F	20.1 - 35				No		No	0	No	0	Yes	5			No	0	No	0		0.396	NEG
531	I	M	50.1 - 100				No		No	0	No	0	No	0			No	0	No	0		0.4875	NEG
532	I	M	50.1 - 100				No		No	0	No	0	No	0			No	0	No	0		0.178	NEG
533	I	F	20.1 - 35				No		No	0	No	0	Yes	5			No	0	No	0		0.555	NEG
534	I	F	20.1 - 35				No		No	0	No	0	Yes	3			No	0	No	0		0.3745	NEG
535	I	F	20.1 - 35				Yes	3	No	0	No	0	Yes	3				0	No	0		2.7985	POS	NEUTRALISED
536	I	F	20.1 - 35				No		Yes	2	No	0	Yes	0			No	0	No	0		0.602	NEG
537	I	F	20.1 - 35				Yes	3	No	0	No	0	Yes	0			No	0	No	0		0.479	NEG
538	I	M	20.1 - 35				Yes		Yes	14	Yes	4	Yes	14			No	0	No	0	Abdominal pain, Vomitting	0.025	NEG
539	I	F	35.1 - 50				No	0	No	0	No	0	Yes	1			No	0	No	0	Pain all over the body	0.003	NEG
540	I	M	20.1 - 35				No	0	No	0	No	0	Yes	1			No	0	No	0	Vomitting, Diarrhoea, Joint pains, back ache	0.041	NEG
541	I	F	35.1 - 50				No	0	No	0	No	0	Yes	30			No	0	No	0	Headache, Abdominal pain, back ache, Diarrhoea	0.015	NEG
542	I	M	35.1 - 50				No	0	No	0	Yes		Yes	30			No	0	No	0	Vomitting, Diarrhoea, Joint pains	0.013	NEG
543	I	F	35.1 - 50				No	0	No	0	No	0	Yes				No	0	No	0	Fever, abdominal pain, diarrhoea, head ache	0.0625	NEG
544	I	F	20.1 - 35				No	0	No	0	No	0	Yes	30			No	0	No	0	Fever, headache, backache	0.092	NEG
546	I	F	20.1 - 35				No	0	No	0	No	0	Yes	3			No	0	No	0	Epigastrive pain, pelvic pain	0.0035	NEG
547	I	F	20.1 - 35				No	0	No	0	No	0	Yes	3			No	0	No	0	Abdominal pain	0.11	NEG
548	I	F	20.1 - 35				No	0	No	0	No	0	Yes	60			No	0	No	0	Vomitting, Diarrhoea, joint pain	0.002	NEG
549	I	F	20.1 - 35				No	0	No	0	No	0	Yes	60			No	0	No	0	Abdominal pain, joint pain, diarrhoea,back ache	0.039	NEG
550	I	F	35.1 - 50				No	0	No	0	No	0	Yes	90			No	0	No	0	Diarrhoea, backache, joint pain	-0.08	NEG
551	I	F	20.1 - 35				No	0	No	0	No	0	Yes	2			No	0	No	0	Back ache, knee pain	0.056	NEG
552	I	F	20.1 - 35				No	0	No	0	No	0	Yes	3			No	0	No	0	Malaise, loss of appetite	0.017	NEG
553	I	F	20.1 - 35				No	0	No	0	No	0	Yes	60			No	0	No	0		-0.016	NEG
554	I	F	20.1 - 35				No	0	Yes	3	No	0	Yes	25			No	0	No	0	Bloody diarrhoea	-0.1585	NEG
555	I	F	5.1 - 20				Yes		No	0	No	0	Yes								Malaise	0.0825	NEG
556	I	F	20.1 - 35				No	0	No	0	No	0	Yes	3			No	0	Yes	730	Joint pain	0.042	NEG
557	I	M	5.1 - 20				No	0	No	0	No	0	Yes	14			No	0	No	0		1.7895
558	I	M	20.1 - 35				No	0	No	0	No	0	Yes						Yes	21	Headache, Abdominal pain, back ache	-0.01	NEG
559	I	F	20.1 - 35				No	0			No	0	Yes	3			No	0	No	0	Neck ache	0.086	NEG
561	I	F	50.1 - 100				Yes		Yes		No	0	Yes	30							Dizziness	0.053	NEG
562	I	F	20.1 - 35				No	0	No	0	No	0	Yes	1			No	0	No	0	Sharp pain	0.046	NEG
563	I	F	20.1 - 35				No	0	Yes		No	0	Yes	3			No	0	No	0	Heart burn, back ache	0.0285	NEG
564	I	M	20.1 - 35				No	0	No	0	No	0					No	0	No	0	Diarrhoea, abdominal pain, anal region itchness	0.0735	NEG
565	I	F	50.1 - 100				No	0	Yes		No	0	Yes	3			No	0	No	0	Nausea, vomitting	0.0185	NEG
566	I	F	50.1 - 100								No	0	Yes				No	0	No	0	Joint pain, vomitting	0.0165	NEG
567	I	F	50.1 - 100				No	0	Yes	21	Yes	21	Yes				No	0	No	0	Fever, headache, nausea, swollen rf knee	1.0015	POS
568	I	M	20.1 - 35				No	0	Yes	8 yrs	Yes	4	Yes	4			No	0	Yes	1	Fever, headache, abdominal pain,	0.12	NEG
569	I	F	20.1 - 35				No	0	Yes	4	No	0	Yes	3			No	0	No	0	Headache, abdominal pain, diarrhoea	0.009	NEG
570	I	F	20.1 - 35				No	0	No	0	No	0	Yes	3			No	0	No	0	Abdominal pain, joint pain, malaise	0.0305	NEG
571	I	F	20.1 - 35				No	0	No	0	No	0	Yes	3			No	0			Malaise, back ache, joint pain	0.0155	NEG
572	I	M	20.1 - 35				Yes	3	Yes	2	No	0	Yes	5			No	0	No	0	Abdominal pain, malaise, joint pain	0.023	NEG
573	I	F	35.1 - 50				No	0	No	0	No	0	Yes	14			No	0	No	0	Neck pain, headache, fever	0.0555	NEG
574	I	M	5.1 - 20				No	0	No	0	No	0	Yes	2			No	0	No	0	Fever, headache, chest pain, dizziness	0.085	NEG
575	I	F	35.1 - 50				No	0	No	o	No	0	Yes	7							Headache, neck pain, joint pain, fever	-0.0385	NEG
576	I	F	20.1 - 35				No	0	No	0	No	0	Yes	14			No	0	No	0	Headache, back ache, joint pain, abdominal discomfort	0.0405	NEG
577	I	F	20.1 - 35				No	0	No	0	No	0	Yes	3			No	0	No	0	Headache, abdominal pain, dizziness, chills	0.0415	NEG
578	I																					0.054	NEG
579	I	F	35.1 - 50				No	0	No	0	No	0	yes				No	0	No	0	Malaise, abdominal pain. Heatrburn	0.033	NEG
580	I	F	35.1 - 50				No	0	No	0	No	0	Yes	21							Shoulder pain, backache, malaise	0.041	NEG
581	I	F	5.1 - 20				No	0	No	0	No	0	Yes	4			No	0	No	0	Running nostrils	0.0215	NEG
582	I	F	5.1 - 20				Yes	2	Yes	2	No	0	Yes	3							Abdominal pain, Vomitting	0.03	NEG
583	I	F	20.1 - 35				No	0	No	0	No	0	Yes				No	0	No	0	abdominal pain, malaise, heartburn	0.0205	NEG
584	I	F	20.1 - 35				No	0	No	0	No	0	Yes	1			No	0	No	0	Abdominal pain, backache, malaise	0.0305	NEG
585	I	M	20.1 - 35				No	0	Yes				Yes	120							Yellow vomit, loss of appetite, abdominal pain, malaise	0.025	NEG
586	I	M	5.1 - 20				No	0	No	0	No	0	Yes								Adominal pain and loss of appetite for 2 days	0.0285	NEG
587	I	F	5.1 - 20				No	0	No	0	No	0	Yes	3			No	0	No	0	Abdominal pain	0.966	POS
588	I	F	35.1 - 50				No	0	No	0	No	0	Yes	5			No	0	No	0	Abdominal pain, diarrhoea	0.038	NEG
589	I	F`	5.1 - 20				No	0	No	0	No	0	Yes	5			No	0			Vomitting, diarrhoea	0.3585	NEG
590	I	M	20.1 - 35				No	0													Abdominal pain, loss of appetite, vomitting	0.0315	NEG
591	I	F	20.1 - 35										Yes	2							Abdominal pain, diarrhoea for 2 days	0.0615	NEG
592	I	F	20.1 - 35				No	0	No	0	No	0	Yes	3			No	0	No	0	Body ache, vomiting bile, abdominal distension	0.027	NEG
593	I	F	20.1 - 35				No	0	No	0	No	0	Yes	14			No	0	No	0	Abdominal pain, vomitting, diarrhoea	0.0725	NEG
594	I	F	20.1 - 35				No	0	No	0	No	0	Yes	3			No	0	No	0	Backache, diarrhoea once	0.07	NEG
595	I	F	20.1 - 35				No	0	No	0	No	0	Yes	3			No	0	No	0	Abdominal pain, diarrhoea	0.014	NEG
596	I	F	20.1 - 35				Yes	3	No	0	No	0	No	14			No	0	No	0	Backache, diarrhoea, loss of appetite	0.0235	NEG
597	I	F	5.1 - 20				Yes	3	No	0	No	0	Yes	4			No	0	No	0	Abdominal pain,loss of appetite, backache	0.034	NEG
598	I	F	5.1 - 20				No	0	No	0	No	0	Yes	3			No	0	No	0	Abdominal pain, back ache, low abdominal pain	0.0305	NEG
599	I	F	20.1 - 35				No		No		No		Yes	90			No		No			0.066	NEG
600	I	F	50.1 - 100				No	Duration (in Days)	No		No		No				No		No			0.0185	NEG
601	I	F	5.1 - 20				NO		NO		No		No				No		No		Abdominal pain	0.0105	NEG
602	I	F	5.1 - 20				No		NO		No		Yes				No		No		General body malaise	0.068	NEG
603	I	M	5.1 - 20				No		NO		No		Yes	3			No		No		General body malaise	0.017	NEG
604	I	M	5.1 - 20				No		NO		No		Yes	7			No		No			-0.008	NEG
605	I	F	20.1 - 35				No		NO		No		Yes	7			No		No		General body malaise	-0.0015	NEG
606	I	F	5.1 - 20				No		NO		No		Yes	2			No		No		General body malaise	0.039	NEG
607	I	F	20.1 - 35				No		NO		No		No				No		No			0.007	NEG
608	I	F	5.1 - 20				No		NO		No		Yes	7			No		No			0.021	NEG
609	I	M	20.1 - 35				No		NO		No		Yes	3			No		No		Abdominal pain, back ache, low abdominal pain	0.0365	NEG
610	I	M	50.1 - 100				No		NO		No		Yes	2			No		No		Abdominal pain	0.0185	NEG
611	I	F	5.1 - 20				No		NO		No		No				No		No		General body malaise	0.036	NEG
612	I	F	35.1 - 50				No		NO		No		Yes	7			No		No		Abdominal pain	0.812	NEG
613	I	F	20.1 - 35				No		NO		No		Yes	3			No		No			0.025	NEG
614	I	F	20.1 - 35				No		No		No		No				No		No			0.011	NEG
615	I	M	35.1 - 50				Yes	30 days	No		No		Yes	3 days			No		No			-0.0135	NEG
616	I	M	5.1 - 20				No		No		No		Yes	2 days			No		No			0.0515	NEG
617	I	F	20.1 - 35				No		No		No		Yes	30 days			No		No		General body malaise	0.0415	NEG
618	I	M	35.1 - 50				No		No		No		Yes	11 days			No		No		Abdominal Pain	-0.003	NEG
619	I	F	5.1 - 20				No		No		No		Yes	3 days			No		No			0.02	NEG
620	I	F	20.1 - 35				No		No		No		Yes	5 days			No		No			0.0305	NEG
621	I	M	20.1 - 35				No		No		No		Yes	7 days			No		No			0.0265	NEG
622	I	F	20.1 - 35				No		No		No		Yes	30 days			No		No		General body malaise	0.0345	NEG
623	I	F	20.1 - 35				No		No		No		Yes	7 days			No		No		Abdominal Pain	0.0625	NEG
624	I	M	5.1 - 20				No		No		No		Yes	3 days			No		No		General body malaise	0.051	NEG
625	I	M	5.1 - 20				No		No		No		Yes	5 days			No		No		General body malaise	0.035	NEG
626	I	M	20.1 - 35				No		No		No		Yes	4 days			No		No			0.06	NEG
627	I	M	20.1 - 35				No		Yes	5 days	No		No				No		No			0.0385	NEG
628	I	F	20.1 - 35				Yes	30 days	No		No		Yes	7 days			No		No			0.0395	NEG
629	I	F	20.1 - 35				No		No		No		Yes	4 days			No		No			1.388	POS
630	I	F	20.1 - 35				No		No		No		Yes	3 days			No		No			0.039	NEG
631	I	M	5.1 - 20				No		No		No		Yes	4 days			No		No			0.0295	NEG
632	I	M	20.1 - 35				No	0	No	0	No	0	Yes	4			No	0	No	0		0.0815	NEG
633	I	M	50.1 - 100				No	0	No	0	No	0	Yes	7			No	0	No	0		-0.019	NEG
634	I	F	20.1 - 35				No	0	No	0	No	0	Yes	5			No	0	No	0		0.0025	NEG
635	I	F	35.1 - 50				No	0	No	0	No	0	Yes	30			No	0	No	0		-0.0065	NEG
636	I	M	20.1 - 35				Yes	30	No	0	No	0	No	0			No	0	No	0		0.0025	NEG
637	I	M					No	0	No	0	No	0	No	0			No	0	No	0		-0.022	NEG
638	I	F	35.1 - 50				No	0	No	0	No	0	Yes	4			No	0	No	0		-0.0205	NEG
639	I	M	20.1 - 35				No	0	No	0	No	0	Yes				No	0	No	0		0.025	NEG
640	I	F	50.1 - 100				No	0	No	0	No	0	Yes	4			No	0	No	0		0.011	NEG
641	I	M	35.1 - 50				No	0	No	0	No	0	Yes	14			No	0	No	o		0.0135	NEG
642	I	F	20.1 - 35				No	0	No	0	No	0	Yes	3			No	0	No	0		1.529	POS
643	I	M	20.1 - 35				No	0	No	0	No	0	Yes	5			No	0	No	0		1.4555	POS
644	I	M	5.1 - 20				No	0	No	0	No	0	Yes	3			No	0	No	0		0.016	NEG
645	I	F	5.1 - 20				No	0	No	0	No	0	Yes	7			No	0	No	0		0.0155	NEG
646	I	F	5.1 - 20				No	0	No	0	No	0	Yes	21			No	0	No	0		0.031	NEG
647	I	F	20.1 - 35				No	0	No		No	0	Yes	2			No	0	No	0		0.023	NEG
648	I	M	5.1 - 20				No	0	No	0	No	0	Yes	3			No	0	No	0		0.076	NEG
649	I	M	5.1 - 20				No	0	No	0	No	0					No	0	No	0		0.0365	NEG
650	I	F	5.1 - 20				No	0	No	0	No	0	Yes	5			No	0	No	0		0.0195	NEG
651	I	F	20.1 - 35				No	0	No	0	No	0	Yes	21			No	0	No	0		0.0105	NEG
652	I	F	35.1 - 50				No	0	No	0	No	0	Yes	21			No	0	No	0		0.0145	NEG
653	I	F	5.1 - 20				No	0	No	0	No	0	Yes	3			No	0	No	0		0.0105	NEG
654	I	F	50.1 - 100				No	0	No	0	No	0	Yes	5			No	0	No	0		0.0165	NEG
655	I	F	20.1 - 35				No	0	No	0	No	0	Yes	7			No	0	No	0		0.021	NEG
656	I	M	20.1 - 35				No	0	No	0	No	0					No	0	No	0		0.5005	NEG
657	I	F	35.1 - 50				No	0	No	0	No	0	Yes	5			No	0	No	0		0.0235	NEG
658	I	M	5.1 - 20				No	0	No	0	No	0	Yes	3			No	0	No	0		0.013	NEG
659	I	M	5.1 - 20				No	0	No	0	No	0	Yes	30			No	0	No	0		0.0275	NEG
660	I	F	20.1 - 35				No	0	No	0	No	0	Yes	5			No	0	No	0		0.0295	NEG
661	I	F	50.1 - 100				No	0	No	0	No	0	Yes	3			No	0	No	0		0.2845	NEG
662	I	F	20.1 - 35				No	0	No	0	No	0	Yes	14			No	0	No	0		0.1765	NEG
663	I	F	20.1 - 35				No	0	No	0	No	0	Yes	3			No	0	No	0		0.309	NEG
664	I	F	50.1 - 100				No	0	No	0	No	0	Yes	5			No	0	No	0		0.36	NEG
665	I	F	20.1 - 35				No	0	No	0	No	0	No	0			No	0	No	0		0.3065	NEG
666	I	F	50.1 - 100				No	0	No	0	No	0	Yes	5			No	0	No	0		0.3215	NEG
667	I	F	5.1 - 20				No	0	No	0	No	0	Yes	3			No	0	No	0		0.267	NEG
668	I	M	5.1 - 20				No	0	No	0	No	0	Yes	5			No	0	No	0		0.122	NEG
669	I	F	35.1 - 50				No	0	No	0	No	0	Yes	4			No	0	No	0		0.3595	NEG
670	I	F	20.1 - 35				No	0	No	0	No	0	Yes	5			No	0	No	0		0.314	NEG
671	I	F	5.1 - 20				Yes	30	No	0	No	0	Yes	3			No	0	No	0		0.341	NEG
672	I	M	20.1 - 35				No	0	No	0	No	0	Yes	7			No	0	No	0		0.1545	NEG
673	I	F	20.1 - 35				Yes	30	No	0	No	0	Yes	3			No	0	No	0		0.146	NEG
674	I	F	35.1 - 50				No	0	No	0	No	0	Yes	5			No	0	No	0		0.2425	NEG
675	I	M	50.1 - 100				No	0	No	0	No	0	Yes	2			No	0	No	0		0.206	NEG
676	I	M	35.1 - 50				No	0	No	0	No	0	Yes	5			No	0	No	0		0.2585	NEG
677	I	M	50.1 - 100				No	0	No	0	No	0	Yes	14			No	0	No	0		0.184	NEG
678	I	F	35.1 - 50				No	0	No	0	No	0	Yes	7			No	0	No	0		0.234	NEG
679	I	M	50.1 - 100				No	0	No	0	No	0	Yes	3			No	0	No	0		0.1395	NEG
680	I	F	20.1 - 35				No	0	No	0	No	0	Yes	4			No	0	No	0		0.1765	NEG
681	I	F	5.1 - 20				Yes	3	No	0	No	0	Yes	3			No	0	No	0	Swollen lymph nodes	0.1025	NEG
682	I	F	20.1 - 35				Yes	14	No		Yes	14	Yes				No		No			0.382	NEG
683	I	M	5.1 - 20		Yes	4	Yes	4	Yes	4			Yes								Diarrhoea	0.3215	NEG
684	I	F	5.1 - 20		Yes	3	Yes	2	Yes	2	No		Yes	3					No			0.352	NEG
685	I	F	20.1 - 35		Yes	5	No		No		Yes	3	Yes						No		loss of appetite, general body weaknes	2.945	POS
686	I	M	20.1 - 35				No		No		No		Yes	3			No		No			0.3745	NEG
687	I	F	5.1 - 20				No		No		No		Yes	5			No		No		General body malaise	0.379	NEG
688	I	M	20.1 - 35				No		No		No		Yes	3			No		No			0.3245	NEG
689	I	F	5.1 - 20				No		No		No		Yes	4			No		No			0.3675	NEG
690	I	M	20.1 - 35				No		No		No		Yes	2			No		No			0.3215	NEG
691	I	F	35.1 - 50				No		No		No		Yes	2			No		No			0.3525	NEG
692	I	M	35.1 - 50		Yes	4	No		No		No		No		No				No			0.3375	NEG
693	I	F	20.1 - 35		Yes	7	No		No		No		Yes	7	No				No			0.3835	NEG
694	I	F	35.1 - 50		Yes	4	No		No		No		Yes	4	No				No			0.362	NEG
695	I	F	20.1 - 35		Yes	3	No		No		No		Yes	3	Yes	3			No			2.214	POS
696	I	F	20.1 - 35		Yes	7	No		No		No		Yes	7	No				No			0.3735	NEG
697	I	M	20.1 - 35				No		No		No		Yes	2			No		No			0.501	NEG
698	I	M	5.1 - 20		No		No		No		No		Yes	30	No				No			0.212	NEG
699	I	F	35.1 - 50		No		Yes	120	Yes	90	No		Yes	120	Yes	90			No		Muscle fatigue	0.435	NEG
700	I	F	35.1 - 50		Yes	14	Yes	21	Yes	7	No		Yes	30	Yes	60			No			0.235	NEG
701	I	F	20.1 - 35				Yes	60	No		No		Yes	21			No		No			0.3445	NEG
702	I	F	50.1 - 100				No		No		No		Yes	7			No		No			0.3535	NEG
703	I	F	20.1 - 35				Yes	30	No		No		Yes	90			No		No			0.3495	NEG
704	I	F	20.1 - 35		Yes	14	No		No		No		Yes	30	No				No			0.297	NEG
705	I	M	20.1 - 35		No		No		No		No		Yes	30	No				No			0.456	NEG
706	II																					2.6765	POS	NEUTRALISED
707	II																					1.7915	POS	NEUTRALISED
708	II																					1.0415	POS	NO NEUTRALIZATION
709	II																					0.842	NEG
710	II																					1.7355	POS	NEUTRALISED
711	II																					1.275	POS	NO NEUTRALIZATION
712	II																					1.4485	POS	NO NEUTRALIZATION
713	II																					0.851	NEG
714	II																					1.8365	POS	NO NEUTRALIZATION
715	II																					0.4765	NEG
716	II																					0.764	NEG
717	II																					1.634	POS	NEUTRALISED
718	II																					1.931	POS	NO NEUTRALIZATION
719	II																					0.63	NEG
720	II																					1.156	POS	NO NEUTRALIZATION
721	II																					0.6245	NEG
722	II																					0.603	NEG
723	II																					0.828	NEG
724	II																					1.5975	POS	NO NEUTRALIZATION
725	II																					0.969	NEG
726	II																					0.318	NEG
727	II																					2.112	POS	NEUTRALISED
728	II																					0.557	NEG
729	II																					0.6625	NEG
730	II																					0.526	NEG
731	II																					1.0945	POS	NEUTRALISED
732	II																					0.7035	NEG
733	II																					1.0325	POS	NO NEUTRALIZATION
734	II																					1.098	POS	NO NEUTRALIZATION
735	II																					0.9105	NEG
736	II																					0.9535	NEG
737	II																					0.331	NEG
738	II																					2.382	POS	NEUTRALISED
739	II																					1.0675	POS	NO NEUTRALIZATION
740	II																					1.1785	POS	NO NEUTRALIZATION
741	II																					1.1015	POS	NO NEUTRALIZATION
742	II																					0.8315	NEG
743	II																					1.116	POS	NO NEUTRALIZATION
744	II																					0.446	NEG
745	II																					0.9255	NEG
746	II																					0.7035	NEG
747	II																					0.867	NEG
748	II																					0.7065	NEG
749	II																					0.6355	NEG
750	II																					0.6425	NEG
751	II																					1.1505	POS	NO NEUTRALIZATION
752	II																					1.0695	POS	NO NEUTRALIZATION
753	II																					0.712	NEG
754	II																					0.8985	NEG
755	II																					0.611	NEG
756	II																					0.8515	NEG
757	II																					0.5525	NEG
758	II																					1.3905	POS	NO NEUTRALIZATION
759	II																					0.523	NEG
760	II																					0.4225	NEG
761	II																					0.5155	NEG
762	II																					0.6545	NEG
763	II																					0.43	NEG
764	II																					0.5885	NEG
765	II																					1.0755	POS	NEUTRALISED
766	II																					0.558	NEG
767	II																					0.874	NEG
768	II																					1.285	POS	NO NEUTRALIZATION
769	II																					1.159	POS	NO NEUTRALIZATION
770	II																					1.074	POS	NO NEUTRALIZATION
771	II																					0.72	NEG
772	II																					0.9385	NEG
773	II																					1.463	POS	NO NEUTRALIZATION
774	II																					0.763	NEG
775	II																					1.046	POS	NO NEUTRALIZATION
776	II																					1.383	POS	NO NEUTRALIZATION
777	II																					0.4905	NEG
778	II																					0.811	NEG
779	II																					1.06	POS	NO NEUTRALIZATION
780	II																					0.6905	NEG
781	II																					0.919	NEG
782	II																					1.8455	POS	NO NEUTRALIZATION
783	II																					0.7625	NEG
784	II																					0.886	NEG
785	II																					0.8555	NEG
786	II																					0.596	NEG
787	II																					0.5745	NEG
788	II																					1.1925	POS	NO NEUTRALIZATION
789	II																					3.0585	POS	NEUTRALISED
790	II																					1.5045	POS	NO NEUTRALIZATION
791	II																					2.1855	POS	NEUTRALISED
792	II																					1.157	POS	NO NEUTRALIZATION
793	II																					0.694	NEG
794	II																					0.8515	NEG
795	II																					1.2645	POS	NO NEUTRALIZATION
796	II																					1.4615	POS	NO NEUTRALIZATION
797	II																					0.8975	NEG
798	II																					0.433	NEG
799	II																					1.99	POS	NO NEUTRALIZATION
800	II																					0.846	NEG
801	II																					0.749	NEG
802	II																					1.2545	POS	NO NEUTRALIZATION
803	II																					0.738	NEG
804	II																					1.3055	POS	NO NEUTRALIZATION
805	II																					1.117	POS	NO NEUTRALIZATION
806	II																					0.575	NEG
807	II																					2.281	POS	NEUTRALISED
808	II																					0.7895	NEG
809	II																					0.344	NEG
810	II																					0.496	NEG
811	II																					1.055	POS	NO NEUTRALIZATION
812	II																					0.751	NEG
813	II																					1.0605	POS	NO NEUTRALIZATION
814	II																					0.8795	NEG
815	II																					1.081	POS	NO NEUTRALIZATION
816	II																					2.337	POS	NEUTRALISED
817	II																					1.131	POS	NO NEUTRALIZATION
818	II																					2.3705	POS	NEUTRALISED
819	II																					1.1345	POS	NEUTRALISED
820	II																					0.623	NEG
821	II																					0.6525	NEG
822	II																					0.8605	NEG
823	II																					1.1205	POS	NEUTRALISED
824	II																					1.4525	POS	NO NEUTRALIZATION
825	II																					1.381	POS	NO NEUTRALIZATION
826	II																					1.0975	POS	NO NEUTRALIZATION
827	II																					0.558	NEG
828	II																					1.748	POS	NO NEUTRALIZATION
829	II																					0.9435	NEG
830	II																					1.04	POS	NO NEUTRALIZATION
831	II																					2.2145	POS	NEUTRALISED
832	II																					1.142	POS	NO NEUTRALIZATION
833	II																					1.063	POS	NO NEUTRALIZATION
834	II																					1.797	POS	NO NEUTRALIZATION
835	II																					1.143	POS	NEUTRALISED
836	II																					0.842	NEG
837	II																					1.787	POS	NO NEUTRALIZATION
838	II																					1.046	POS	NEUTRALISED
839	II																					0.784	NEG
840	II																					1.3705	POS	NO NEUTRALIZATION
841	II																					0.8965	NEG
842	II																					0.6555	NEG
843	II																					0.2625	NEG
844	II																					0.64	NEG
845	II																					3.2515	POS	NEUTRALISED
846	II																					1.003	POS	NEUTRALISED
847	II																					1.9535	POS	NO NEUTRALIZATION
848	II																					0.886	NEG
849	II																					1.492	POS	NO NEUTRALIZATION
850	II																					1.3	POS	NO NEUTRALIZATION
851	II																					1.1945	POS	NO NEUTRALIZATION
852	II																					1.1395	POS	NO NEUTRALIZATION
853	II																					0.3455	NEG
854	II																					1.671	POS	NO NEUTRALIZATION
855	II																					1.471	POS	NO NEUTRALIZATION
856	II																					1.7915	POS	NO NEUTRALIZATION
857	II																					0.953	NEG
858	II																					0.9415	NEG
859	II																					1.1945	POS	NO NEUTRALIZATION
860	II																					1.2155	POS	NO NEUTRALIZATION
861	II																					1.085	POS	NO NEUTRALIZATION
862	II																					0.8725	NEG
863	II																					1.299	POS	NO NEUTRALIZATION
864	II																					1.0065	POS	NO NEUTRALIZATION
865	II																					0.75	NEG
866	II																					1.766	POS	NEUTRALISED
867	II																					1.2615	POS	NO NEUTRALIZATION
868	II																					0.425	NEG
869	II																					2.767	POS	NEUTRALISED
870	II																					0.6965	NEG
871	II																					0.7595	NEG
872	II																					1.8215	POS	NO NEUTRALIZATION
873	II																					0.764	NEG
874	II																					1.0295	POS	NO NEUTRALIZATION
875	II																					0.3655	NEG
876	II																					1.0875	POS	NO NEUTRALIZATION
877	II																					0.768	NEG
878	II																					1.1685	POS	NO NEUTRALIZATION
879	II																					1.225	POS	NO NEUTRALIZATION
880	II																					1.2205	POS	NO NEUTRALIZATION
881	II																					1.2815	POS	NO NEUTRALIZATION
882	II																					1.065	POS	NEUTRALISED
883	II																					0.897	NEG
884	II																					0.604	NEG
885	II																					0.5255	NEG
886	II																					0.8205	NEG
887	II																					0.2065	NEG
888	II																					0.2925	NEG
889	II																					0.707	NEG
890	II																					0.507	NEG
891	II																					0.47	NEG
892	II																					0.2435	NEG
893	II																					0.9405	NEG
894	II																					0.6855	NEG
895	II																					0.7715	NEG
896	II																					0.8875	NEG
897	II																					0.3865	NEG
898	II																					0.3825	NEG
899	II																					0.4765	NEG
900	II																					0.5325	NEG
901	II																					0.6415	NEG
902	II																					0.5815	NEG
903	II																					0.4375	NEG
904	II																					0.2425	NEG
905	II																					0.4735	NEG
906	II																					0.447	NEG
907	II																					0.576	NEG
908	II																					0.185	NEG
909	II																					0.159	NEG
910	II																					0.4095	NEG
911	II																					0.295	NEG
912	II	M	50.1 - 100				Yes	7	No	0	No	0	No	0			No	No	0			0.1625	NEG
913	II	F	50.1 - 100				Yes	7	No	0	No	0	Yes	2			No	No	0			0.339	NEG
914	II	M	50.1 - 100				No	0	Yes	0.5	No	0	No	0			No	No	0	Itchy eyes		0.82	NEG
915	II	F	50.1 - 100				Yes	60	No	0	No	0	Yes	7			No	No	0			0.6205	NEG
916	II	F	50.1 - 100				No	0	Yes	730	No	0	Yes	730			No	No	0			0.422	NEG
917	II	M	50.1 - 100				No	0	Yes	30	No	0	Yes	7			No	No	0			0.554	NEG
918	II	M					No	0	Yes	7	Yes	7	Yes	7			No	No	0			0.4595	NEG
919	II	M	50.1 - 100				No	0	No	0	Yes	1825	No	0			No	No	0			0.3925	NEG
920	II	F	50.1 - 100				No	0	No	0	No	0	Yes	180			No	No	0			0.4945	NEG
921	II	M	50.1 - 100				Yes	365	No	0	No	0	No	0			No	No	0			0.403	NEG
922	II	M	50.1 - 100				No	0	No	0	No	0	Yes	4			No	No	0	Backache,joint pains		0.117	NEG
923	II	F	50.1 - 100				Yes	14	No	0	Yes	7	0	0			No	No	0			0.694	NEG
924	II	F	50.1 - 100				Yes	14	Yes	7	Yes	30	No	0			No	No	0			0.566	NEG
925	II	F	50.1 - 100				Yes	14	No	0	No	0	Yes	7			No	No	0			2.641	POS	NEUTRALISED
926	II	M	50.1 - 100				No	0	Yes	6	No	0	Yes	365			No	No	0	back and joint pain		0.4375	NEG
927	II	M	50.1 - 100				Yes	2	Yes	7	No	0	No	0			No	No	0			0.5195	NEG
928	II	M	50.1 - 100				Yes	1	No	0	No	0	Yes	7			No	No	0	Coughing		0.4835	NEG
929	II	F	50.1 - 100				No	0	Yes	30	Yes	7	Yes	2			No	No	0			0.5785	NEG
930	II	F	50.1 - 100				Yes	7	No	0	No	0	No	0			No	No	0	Ear infection		0.428	NEG
931	II	M	50.1 - 100				No	0	Yes	7	No	0	Yes	30			No	No	0	Diarrhoea, vomiting		0.362	NEG
932	II	F	50.1 - 100				No	0	Yes	3	Yes	7	Yes	14			No	No	0			0.5355	NEG
933	II	M	50.1 - 100				No	0	Yes	7	No	0	Yes	7			No	No	0			0.7675	NEG
934	II	M	50.1 - 100				No	0	No	0	No	0	Yes	4			No	No	0			0.596	NEG
935	II	F	50.1 - 100				Yes	30	No	0	No	0	Yes	14			No	No	0			0.6685	NEG
936	II	F	50.1 - 100				No	0	Yes	30	Yes	7	Yes	7			No	No	0			0.609	NEG
937	II	M	50.1 - 100				Yes	365	Yes	90	No	0	Yes	365			No	No	0			2.64	NEG	NEUTRALISED
938	II	M	50.1 - 100				No	0	No	0	Yes	2	Yes	7			No	No	0			0.3555	NEG
939	II	F	50.1 - 100				Yes	30	Yes	30	No	0	Yes	14			No	No	0			0.689	NEG
940	II	M	50.1 - 100				Yes	2	Yes	10	No	0	Yes	14			No	No	0			0.326	NEG
941	II	F	50.1 - 100				Yes	14	No	0	Yes	7	No	0			No	No	0			0.466	NEG
942	II	F	50.1 - 100				No	0	No	0	Yes	365	Yes	30			No	No	0			0.325	NEG
943	II	F	50.1 - 100				Yes	14	Yes	10	Yes	14	Yes	14			No	No	0			0.449	NEG
944	II	F	50.1 - 100				No	0	No	0	No	0	Yes	14			No	No	0			0.4465	NEG
945	II	F	50.1 - 100				No	0	No	0	No	0	Yes	7			No	No	0	Back & joint pain		0.398	NEG
946	II	M					No	0	No	0	No	0	Yes	3			Yes	No	0	Retracted neck		0.4165	NEG
947	II	M	50.1 - 100				Yes	7	No	0	Yes	7	Yes	1			No	No	0			0.5165	NEG
948	II	M	50.1 - 100				No	0	Yes	60	No	0	Yes	60			No	No	0			0.3005	NEG
949	II	M	50.1 - 100				No	0	No	0	Yes	7	Yes	30			No	No	0			1.2615	POS	NEUTRALISED
950	II	M	50.1 - 100				No	0	No	0	No	0	Yes	1			No	No	0	Sweating		0.2645	NEG
951	II	F	50.1 - 100				Yes	60	No	0	No	0	Yes	30			No	No	0	Ear infection		0.253	NEG
952	II	M	50.1 - 100				Yes	14	No	0	No	0	Yes	30			No	No	0			2.657	POS	NEUTRALISED
953	II	M	50.1 - 100				Yes	7	No	0	No	0	No	0			No	No	0			0.3215	NEG
954	II	M	50.1 - 100				Yes	21	No	0	No	0	Yes	14			No	No	0			0.7245	NEG
955	II	M	50.1 - 100				No	0	No	0	Yes	7	Yes	2			No	No	0			0.2505	NEG
956	II	F	50.1 - 100				Yes	7	No	0	No	0	Yes	3			No	No	0			1.2425	POS	NO NEUTRALIZATION
957	II	M	50.1 - 100				No	0	No	0	Yes	7	Yes	30			No	No	0			0.8505	NEG
958	II	F	50.1 - 100				Yes	30	No	0	No	0	No	0			No	No	0	Abdominal pains		1.0755	POS	NO NEUTRALIZATION
959	II	M	50.1 - 100				Yes	7	Yes	14	No	0	No	0			No	No	0			0.553	NEG
960	II																					2.035	POS	NO NEUTRALIZATION
961	II																					2.427	POS	NO NEUTRALIZATION
962	II	M	50.1 - 100				No	0	Yes	7	Yes	7	No	0			Yes	No	0	Difficulty in walking		1.411	POS	NO NEUTRALIZATION
963	II	F	50.1 - 100				Yes	14	Yes	30	No	0	Yes	7			No	No	0	Difficulty in passing urine, vomiting		1.4255	POS	NO NEUTRALIZATION
964	II	F	50.1 - 100				No	0	Yes	5	No	0	Yes	60			No	No	0	Stomachache,epigastric pain		1.3935	POS	NO NEUTRALIZATION
965	II	M	50.1 - 100				Yes	30	No	0	No	0	Yes	30			No	No	0	Joint pains,vomiting		2.198	POS	NO NEUTRALIZATION
966	II	F	50.1 - 100				Yes	30	Yes	30	No	0	Yes	1			No	No	0			0.947	NEG
967	II						No	0	No	0	Yes	7	Yes	1			No	No	0			1.719	POS	NO NEUTRALIZATION
968	II						Yes	7	No	0	No	0	No	0			No	No	0	Swollen testes for 1 week		0.832	NEG
969	II	F	50.1 - 100				No	0	No	0	Yes	30	Yes	7			No	No	0			1.4905	POS	NO NEUTRALIZATION
970	II	F	50.1 - 100				No	0	Yes	7	No	0	Yes	30			No	No	0			1.72	POS	NO NEUTRALIZATION
971	II	F	50.1 - 100				Yes	1	No	0	No	0	Yes	7			No	No	0			0.915	NEG
972	II	F	50.1 - 100				No	0	No	0	Yes	7	No	0			No	No	0			3.313	POS	NEUTRALISED
973	II	M	50.1 - 100				Yes	14	No	0	Yes	7	Yes	1			No	No	0			2.128	POS	NO NEUTRALIZATION
974	II	F	50.1 - 100				No	0	No	0	No	0	Yes	14			No	No	0			2.251	POS	NO NEUTRALIZATION
975	II	M	50.1 - 100				Yes	21	No	0	No	0	No	0			No	No	0			1.584	POS	NO NEUTRALIZATION
976	II	M	50.1 - 100				Yes	730	No	0	No	0	No	0			No	No	0			1.269	POS	NO NEUTRALIZATION
977	II	M	50.1 - 100				No	0	No	0	No	0	Yes	90			No	No	0			1.3595	POS	NO NEUTRALIZATION
978	II	F	50.1 - 100				Yes	7	No	0	No	0	Yes	14			No	No	0			0.84	NEG
979	II	M	50.1 - 100				No	0	No	0	Yes	7	Yes	7			No	No	0			1.168	POS	NO NEUTRALIZATION
980	II	F	50.1 - 100				Yes	1	No	0	Yes	30	No	0			No	No	0			0.8805	NEG
981	II	F	50.1 - 100				No	0	Yes	3	No	0	Yes	30			No	No	0			0.8015	NEG
982	II	M	50.1 - 100				Yes	7	No	0	No	0	No	0			No	No	0			1.445	POS	NO NEUTRALIZATION
983	II	M	50.1 - 100				Yes	7	No	0	No	0	No	0			No	No	0	Diarrhoea 1 week,vomiting 1 week		0.802	NEG
984	II	M	50.1 - 100				No	0	No	0	No	0	Yes	7			No	No	0	Wheezing		3.139	POS	NEUTRALISED
985	II	F	50.1 - 100				No	0	No	0	Yes	7	Yes	7			No	No	0			2.19	POS	NO NEUTRALIZATION
986	II	M	50.1 - 100				Yes	7	No	0	No	0	Yes	14			No	No	0			1.526	POS	NO NEUTRALIZATION
987	II	M	50.1 - 100				Yes	7	No	0	No	0	No	0			No	No	0	Diarrhoea 1 month,vomiting 1 month		1.8575	POS	NO NEUTRALIZATION
988	II	F	50.1 - 100				No	0	Yes	60	No	0	Yes	7			No	No	0			1.474	POS	NO NEUTRALIZATION
989	II	M	50.1 - 100				No	0	No	0	Yes	30	No	0			No	No	0			0.6175	NEG
990	II	F	50.1 - 100				No	0	No	0	Yes	7	Yes	30			No	No	0	Anaemia		1.1085	POS	NO NEUTRALIZATION
991	II	F	50.1 - 100				Yes	7	No	0	No	0	Yes	60			No	No	0			1.084	POS	NO NEUTRALIZATION
992	II	F	50.1 - 100				No	0	Yes	60	No	0	No	0			No	No	0			0.9025	NEG
993	II	M	50.1 - 100				No	0	No	0	Yes	14	Yes	3			No	No	0			0.188	NEG
994	II	F	50.1 - 100				Yes	14	No	0	No	0	Yes	30			No	No	0			0.745	NEG
995	II	F	50.1 - 100				No	0	Yes	5	No	0	Yes	30			No	No	0			0.5755	NEG
996	II	F	50.1 - 100				No	0	No	0	No	0	Yes	14			No	No	0			0.2125	NEG
997	II	F	50.1 - 100				Yes	14	No	0	No	0	No	0			No	No	0			0.458	NEG
998	II	F	50.1 - 100				No	0	Yes	30	Yes	14	No	0			No	No	0			2.5905	POS	NEUTRALISED
999	II	F	50.1 - 100				No	0	No	0	Yes	7	Yes	30			No	No	0			3.1095	POS	NEUTRALISED
1000	II	F	50.1 - 100				Yes	7	No	0	No	0	No	0			No	No	0			0.556	NEG
1001	II	M	50.1 - 100				No	0	No	0	No	0	Yes	90			No	No	0			0.292	NEG
1002	II	F	50.1 - 100				Yes	21	No	0	No	0	Yes	30			No	No	0			0.236	NEG
1003	II	F	50.1 - 100				No	0	Yes	6	No	0	Yes	30			No	No	0			0.315	NEG
1004	II	M	50.1 - 100				No	0	No	0	Yes	7	Yes	30			No	No	0			0.2925	NEG
1005	II	F	50.1 - 100				No	0	Yes	30	No	0	No	0			No	No	0			0.3065	NEG
1006	II	F	50.1 - 100				Yes	14	No	0	No	0	Yes	30			No	No	0			0.4455	NEG
1007	II	F	50.1 - 100				No	0	Yes	14	No	0	Yes	30			No	No	0			0.18	NEG
1008	II	F	50.1 - 100				Yes	14	No	0	No	0	No	0			No	No	0			0.5995	NEG
1009	II	M	50.1 - 100				No	0	Yes	90	No	0	Yes	30			No	No	0			0.202	NEG
1010	II	F	50.1 - 100				No	0	No	0	No	0	Yes	7			No	No	0			0.063	NEG
1011	II	F	50.1 - 100				Yes	28	Yes	28	No	0	No	0			No	No	0			0.474	NEG
1012	II	F	50.1 - 100				No	0	No	0	Yes	2	Yes	90			No	No	0			0.156	NEG
1013	II	F	50.1 - 100				Yes	7	No	0	Yes	2	No	0			No	No	0			0.3995	NEG
1014	II	M	50.1 - 100				No	0	Yes	60	No	0	Yes	60			No	No	0			0.414	NEG
1015	II	F	50.1 - 100				No	0	No	0	No	0	Yes	7			No	No	0			0.112	NEG
1016	II	F	50.1 - 100				No	0	Yes	3	No	0	Yes	7			No	No	0			0.6975	NEG
1017	II	F	50.1 - 100				No	0	Yes	7	No	0	Yes	3			No	No	0			0.123	NEG
1018	II	M	50.1 - 100				No	0	No	0	Yes	7	Yes	14			No	No	0			0.1295	NEG
1019	II	F	50.1 - 100				No	0	No	0	No	0	Yes	21			No	No	0			0.134	NEG
1020	II	F	50.1 - 100				No	0	Yes	4	Yes	7	No	0			No	No	0			0.182	NEG
1021	II	F	50.1 - 100				No	0	No	0	No	0	Yes	14			No	No	0			0.227	NEG
1022	II	F	50.1 - 100				Yes	7	No	0	No	0	Yes	7			No	No	0			0.061	NEG
1023	II	F	50.1 - 100				No	0	No	0	No	0	Yes	7			No	No	0			0.1095	NEG
1024	II	F	50.1 - 100				No	0	No	0	Yes	3	Yes	14			No	No	0			0.1065	NEG
1025	II	F	50.1 - 100				No	0	No	0	Yes	14	Yes	7			No	No	0			0.1535	NEG
1026	II	M	50.1 - 100				No	0	No	0	Yes	7	Yes	30			No	No	0			0.0915	NEG
1027	II	F	50.1 - 100				No	0	Yes	3	No	0	Yes	7			No	No	0			0.044	NEG
1028	II	F	50.1 - 100				No	0	No	0	No	0	Yes	14			No	No	0			0.0455	NEG
1029	II	F	50.1 - 100				No	0	Yes	2	No	0	Yes	7			No	No	0			0.0265	NEG
1030	II	M	50.1 - 100				No	0	No	0	No	0	Yes	0			No	No	0			0.0535	NEG
1031	II	M	50.1 - 100				Yes	30	No	0	No	0	Yes	4			No	No	0			0.023	NEG
1032	II	M	50.1 - 100				No	0	No	0	No	0	Yes	14			No	No	0			0.044	NEG
1033	II	F	50.1 - 100				Yes	365	No	0	No	0	Yes	7			No	No	0			0.0995	NEG
1034	II	F	50.1 - 100				No	0	No	0	No	0	Yes	7			No	No	0			0.077	NEG
1035	II	F	50.1 - 100				Yes	7	No	0	No	0	Yes	14			No	No	0			0.098	NEG
1036	II	M	50.1 - 100				Yes	3	Yes	3	No	0	Yes	7			No	No	0			0.153	NEG
1037	II	F	50.1 - 100				No	0	No	0	No	0	Yes	30			No	No	0			1.3415	POS	NEUTRALISED
1038	II	F	50.1 - 100				Yes	30	No	0	No	0	Yes	21			No	No	0			-0.032	NEG
1039	II	F	50.1 - 100				No	0	Yes	10	No	0	Yes	14			No	No	0			0.119	NEG
1040	II	F	50.1 - 100				No	0	Yes	14	Yes	7	Yes	7			No	No	0			0.9055	NEG	NEUTRALISED
1041	II	F	50.1 - 100				Yes	30	No	0	Yes	7	Yes	7			No	No	0			0.1365	NEG
1042	II	F	50.1 - 100				No	0	Yes	7	No	0	Yes	7			No	No	0			0.02	NEG
1043	II	F	50.1 - 100				Yes	14	No	0	No	0	Yes	30			No	No	0			1.0305	POS
1044	II	F	50.1 - 100				No	0	Yes	2	No	0	No	0			No	No	0			0.2535	NEG
1045	II	M	50.1 - 100				Yes	30	No	0	No	0	Yes	14			No	No	0			0.0465	NEG
1046	II	F	50.1 - 100				No	0	No	0	No	0	Yes	30			No	No	0			0.027	NEG
1047	II	F	50.1 - 100				Yes	30	Yes	14	No	0	No	0			No	No	0			0.085	NEG
1048	II	F	50.1 - 100				Yes	21	No	0	No	0	Yes	21			No	No	0			0.1	NEG
1049	II	F	50.1 - 100				Yes	30	No	0	Yes	7	Yes	14			No	No	0			0.044	NEG
1050	II	F	50.1 - 100				No	0	Yes	10	No	0	Yes	7			No	No	0			0.227	NEG
1051	II	F	50.1 - 100				No	0	No	0	No	0	Yes	14			No	No	0			0.0665	NEG
1052	II	F	50.1 - 100				No	0	No	0	No	0	Yes	7			No	No	0			0.8465	NEG	NEUTRALISED
1053	II	F	50.1 - 100				Yes	30	No	0	Yes	7	Yes	7			No	No	0			0.138	NEG
1054	II	F	50.1 - 100				No	0	No	0	Yes	7	Yes	7			No	No	0			0.051	NEG
1055	II	M	50.1 - 100				Yes	14	No	0	No	0	Yes	7			No	No	0			0.289	NEG
1056	II	F	50.1 - 100				No	0	Yes	60	No	0	Yes	30			No	No	0			0.077	NEG
1057	II	M	50.1 - 100				Yes	7	No	0	No	0	No	0			No	No	0			0.038	NEG
1058	II	F	50.1 - 100				No	0	Yes	3	No	0	Yes	14			No	No	0			0.13	NEG
1059	II	F	50.1 - 100				No	0	No	0	No	0	Yes	14			No	No	0			0.126	NEG
1060	II	F	50.1 - 100				Yes	21	No	0	No	0	Yes	21			No	No	0			0.1205	NEG
1061	II	M	50.1 - 100				No	0	Yes	2	Yes	7	Yes	28			No	No	0			0.1095	NEG
1062	II	F	50.1 - 100				No	0	No	0	No	0	Yes	14			No	No	0			0.0985	NEG
1063	II	F	50.1 - 100				No	0	No	0	Yes	2	Yes	7			No	No	0			0.134	NEG
1064	II	F	50.1 - 100				No	0	No	0	No	0	Yes	21			No	No	0			0.0745	NEG
1065	II	F	50.1 - 100				Yes	14	No	0	No	0	Yes	14			No	No	0			0.1825	NEG
1066	II	F	50.1 - 100				No	0	No	0	Yes	7	Yes	14			No	No	0			0.562	NEG
1067	II	F	50.1 - 100				Yes	14	No	0	Yes	2	Yes	14			No	No	0			1.1525	POS	NEUTRALISED
1068	II	F	50.1 - 100				No	21	No	0	Yes	0	Yes	0			No	No	0	Itching at Private Parts		0.1085	NEG
1069	II	M	50.1 - 100				Yes	0	Yes	0	Yes	7	Yes	30			No	No	0			0.1875	NEG
1070	II	M	50.1 - 100				No	14	No	0	Yes	0	Yes	14			No	No	0			0.086	NEG
1071	II	F	50.1 - 100				Yes	0	No	14	Yes	30	Yes	30			No	No	0			0.208	NEG
1072	II	M	50.1 - 100				Yes	0	No	0	No	0	Yes	4			No	No	0			0.0725	NEG
1073	II	F	50.1 - 100				Yes	14	No	14	Yes	7	Yes	21			No	No	0			0.1675	NEG
1074	II	M	50.1 - 100				No	0	No	0	No	0	Yes	14			No	No	0			0.156	NEG
1075	II	F	50.1 - 100				No	0	No	30	No	0	Yes	2			No	No	0			0.0735	NEG
1076	II	M	50.1 - 100				Yes	4	No	28	No	0	Yes	14			No	No	0			0.089	NEG
1077	II	F	50.1 - 100				No	2	Yes	0	No	0	Yes	30			No	No	0			0.0515	NEG
1078	II	F	50.1 - 100				No	0	No	0	Yes	7	Yes	2			No	No	0			0.0645	NEG
1079	II	M	50.1 - 100				Yes	352	Yes	90	No	7	No	4			No	No	0	BodyPains		0.0835	NEG
1080	II	F	50.1 - 100				No	0	No	0	No	2	Yes	7			No	No	0			0.946	NEG
1081	II	M	50.1 - 100				No	14	No	0	No	7	Yes	30			No	No	0	Anaemia		0.0495	NEG
1082	II	M	50.1 - 100				Yes	30	No	0	No	0	Yes	14			No	No	0			0.163	NEG
1083	II	F	50.1 - 100				No	3	No	0	Yes	14	Yes	0			No	No	0	Itching Breast		0.0645	NEG
1084	II	M					No	0	No	0	No	0	Yes	352			No	No	0	Coughing Blood		0.013	NEG
1085	II	F	50.1 - 100				Yes	0	Yes	0	No	0	No	4			No	No	0			0.096	NEG
1086	II	F	50.1 - 100				Yes	14	No	0	No	0	Yes	14			No	No	0			0.1065	NEG
1087	II	F	50.1 - 100				Yes	0	No	21	No	0	Yes	30			No	No	0			0.2725	NEG
1088	II	M	50.1 - 100				Yes	0	Yes	0	Yes	3	No	7			No	No	0			0.1335	NEG
1089	II	M	50.1 - 100				No	352	No	28	No	0	Yes	0			No	No	0			0.04	NEG
1090	II	F	50.1 - 100				Yes	0	No	0	No	0	Yes	28			Yes	No	0			0.843	NEG
1091	II	F	50.1 - 100				No	0	No	0	No	0	Yes	30			No	No	0			0.458	NEG
1092	II	F	50.1 - 100				Yes	14	No	0	Yes	0	No	14			No	No	0			0.1235	NEG
1093	II	F	50.1 - 100				No	0	No	0	Yes	7	Yes	30			No	No	0			0.689	NEG
1094	II	F	50.1 - 100				Yes	0	No	0	No	0	Yes	28			No	No	0			0.354	NEG
1095	II	F	50.1 - 100				No	60	No	60	Yes	0	Yes	0			No	No	0			0.381	NEG
1096	II	F	50.1 - 100				Yes	7	Yes	0	No	0	Yes	2			No	No	0			1.9655	POS	NEUTRALISED
1097	II	F	50.1 - 100				No	14	No	0	Yes	0	No	30			Yes	No	0			0.371	NEG
1098	II	F	50.1 - 100				No	4	No	30	No	2	Yes	0			No	No	0			0.425	NEG
1099	II	F	50.1 - 100				Yes	0	No	0	No	0	Yes	14			No	No	0			0.3605	NEG
1100	II	F	50.1 - 100				No	14	No	0	No	0	No	7			No	No	0			0.295	NEG
1101	II	F	50.1 - 100				No	0	No	0	No	0	No	30			No	No	0			0.4025	NEG
1102	II	F	50.1 - 100				No	14	No	0	No	7	No	0			No	No	0			0.3655	NEG
1103	II	F	50.1 - 100				No	0	No	0	No	7	No	1			No	No	0			0.827	NEG
1104	II	F	50.1 - 100				No	14	No	0	No	0	No	30			No	No	0			0.9115	NEG
1105	II	M	50.1 - 100				Yes	0	No	0	No	2	No	21			No	No	0			0.3835	NEG
1106	II	M	50.1 - 100				Yes	7	Yes	3	Yes	0	Yes	7			No	No	0			0.3525	NEG
1107	II	M	50.1 - 100				Yes	0	No	0	Yes	2	Yes	0			No	No	0			0.9875	NEG
1108	II	F	50.1 - 100				Yes	0	No	0	Yes	0	Yes	14			No	No	0			0.719	NEG
1109	II	F	50.1 - 100				No	30	No	0	No	0	Yes	30			No	No	0			0.2705	NEG
1110	II	F	50.1 - 100				No		Yes	6	No		Yes	30d ays			No	No				0.265	NEG
1111	II	M	50.1 - 100				No		No		Yes	1095 days	Yes	60 days			No	No				0.5035	NEG
1112	II	F	50.1 - 100				No		Yes	30	Yes	2 days	Yes	7 days			No	No				0.235	NEG
1113	II	F	50.1 - 100				No		No		No		Yes	4 days			No	No				0.557	NEG
1114	II	F	50.1 - 100				Yes	3 days	No		No		Yes	1 day			No	No				0.4245	NEG
1115	II	F	50.1 - 100				Yes	14 days	No		Yes	7 days	No				No	No				0.3865	NEG
1116	II	F	50.1 - 100				No		Yes	5	No		Yes	30 days			No	No				0.2245	NEG
1117	II	F	50.1 - 100				Yes	14 days	No		No		Yes	7 days			No	No		Diarrhoea		0.31	NEG
1118	II	M	50.1 - 100				No		Yes	14	Yes	3 days	Yes	7 days			No	No				0.265	NEG
1119	II	M	50.1 - 100				No		No		No		Yes	7 days			No	No				0.297	NEG
1120	II	M	50.1 - 100				No		No		No		Yes	14 days			No	No				0.229	NEG
1121	II	M	50.1 - 100				No		No		Yes	14 days	Yes	3 days			No	No				0.3135	NEG
1122	II	F	50.1 - 100				No		No		No		Yes	14 days			No	No				2.4185	POS	NEUTRALISED
1123	II	F	50.1 - 100				Yes	365 days	Yes	5	No		Yes	3 days			No	No				0.5685	NEG
1124	II	F	50.1 - 100				No		No		No		Yes	7 days						Diarrhoea		0.3845	NEG
1125	II	M	50.1 - 100				No		No		Yes	7 days	Yes	2 days			No	No				0.1245	NEG
1126	II	F	50.1 - 100				No		No		Yes	30 days	Yes	30 days			No	No		Diarrhoea		0.478	NEG
1127	II	M	50.1 - 100				No		Yes	1	No		Yes	14 days			No	No				0.337	NEG
1128	II	F	50.1 - 100				No		No		No		Yes	7 days			No	No				0.5515	NEG
1129	II	F	50.1 - 100				No		Yes	3	No		Yes	14 days			No	No				0.2425	NEG
1130	II	F	50.1 - 100				No		Yes	14	No		Yes	7 days			No	No				0.4	NEG
1131	II	F	50.1 - 100				No		No		Yes	7 days	Yes	7 days			No	No		Diarrhoea		0.4735	NEG
1132	II	F	50.1 - 100				No		No		No		Yes	30 days			No	No				1.687	POS	NEUTRALISED
1133	II	F	50.1 - 100				No		No		Yes	7 days	Yes	14 days			No	No		Diarrhoea		0.428	NEG
1134	II	F	50.1 - 100				No		No		No		Yes	14 days			No	No		Diarrhoea		0.2365	NEG
1135	II	M	50.1 - 100				No		No		Yes	1 day	No				No	No				0.237	NEG
1136	II	M	50.1 - 100				No		No		No		Yes	14 days			No	No		Vomiting		0.419	NEG
1137	II	F	50.1 - 100				No		No		No		Yes	7 days			No	No		Diarrhoea		0.2625	NEG
1138	II	F	50.1 - 100				Yes	30 days	No		No		Yes	21 days			No	No				0.299	NEG
1139	II	F	50.1 - 100				No		Yes	5	No		No				No	No				0.32	NEG
1140	II	M	50.1 - 100				No		No		No		Yes	7 days			No	No				0.176	NEG
1141	II	M	50.1 - 100				No		No		Yes	4 days	Yes	7 days			No	No		Diarrhoea, Vomiting		0.3085	NEG
1142	II	F	50.1 - 100				No		No		No		Yes	14 days			No	No		Diarrhoea, vomiting		0.211	NEG
1143	II	M	50.1 - 100				No		No		Yes	7days	Yes	30 days			No	No				0.3005	NEG
1144	II	F	50.1 - 100				No		No		No		Yes	14 days			No	No		Diarrhoea, Vomiting		0.199	NEG
1145	II	F	50.1 - 100				Yes	365 days	Yes	30	No		Yes	30 days			No	No		Coughing blood, itching of the body		0.0915	NEG
1146	II	F	50.1 - 100				Yes	30 days	No		No		Yes	7 days			No	No				2.137	POS	NEUTRALISED
1147	II	F	50.1 - 100				No		No		No		Yes	21 days			No	No		Diarrhoea, vomiting (on/off)		0.1	NEG
1148	II	M	50.1 - 100				Yes	14 days	No		No		Yes	7 days			No	No				0.1165	NEG
1149	II	M	50.1 - 100				No		No		No		Yes	14 days			No			Has hypertension with incontinence		0.1145	NEG
1150	II	F	50.1 - 100				No		No		No		Yes	14 days			No	No				0.2865	NEG
1151	II	M	50.1 - 100				No		No		No		Yes	7 days			No	No				0.269	NEG
1152	II	M	50.1 - 100				No		No		Yes	2 days	Yes	7 days			No	No				1.2955	POS	NEUTRALISED
1153	II	F	50.1 - 100				No		No		Yes	4 days	Yes	7 days			No	No		diarrhoea		0.0755	NEG
1154	II	M	50.1 - 100				No		No		Yes	2 days	Yes	14 days			No	No				0.458	NEG
1155	II	F	50.1 - 100				Yes	14 days	Yes	3	Yes	3 days	No				No	No				0.4635	NEG
1156	II	F	50.1 - 100				Yes	30 days	Yes	3	No		Yes	7 days			No	No
1157	II	F	50.1 - 100	38	Yes	4	No		No		No		Yes	7	No			No		Diarrhoea
1158	II	M	50.1 - 100	40	No		No		No		Yes	3	Yes	7	No			Yes	2	Oedema of lower limbs		0.455	NEG
1159	II	F	50.1 - 100	39	Yes	7	No		No		Yes	2	Yes	7	No			No
1160	II	M	50.1 - 100	40	No		No		No		No		Yes	7	Yes	3		No				1.334	POS
1161	II	M	50.1 - 100	40	Yes	7	No		No		No		Yes	7	No			No
1162	II	M	50.1 - 100	38	Yes	7	No		No		Yes	2	Yes	14	No			No
1163	II	M	50.1 - 100	40	Yes	14	Yes	7	No		No		Yes	7				No				1.9435	POS
1164	II	F	50.1 - 100	39	Yes	7	Yes	3	No		No		Yes	7	No			No
1165	II	F	50.1 - 100	39	Yes	30	No		Yes	14	No		Yes	7	No			No				0.4545	NEG
1166	II	M	50.1 - 100	38	No		Yes	14	Yes	10	No		Yes	14	No			No				0.4245	NEG
1167	II	F	50.1 - 100		Yes		No		No		No		Yes	7	No			No		Coughing		2.8465	POS
1168	II	F	50.1 - 100	38	Yes	14	No		No		No		Yes	2	Yes			No				3.2895	POS
1169	II	M	50.1 - 100	39	No		Yes	14	Yes	7	No		Yes	7	No			No				0.4905	NEG
1170	II	F	50.1 - 100	40	Yes	3	No		No		No		Yes	3	No			No				2.9175	POS
1171	II	M	50.1 - 100		No		Yes	30	Yes	30	Yes	2	Yes	2	No			No				0.3905	NEG
1172	II	M	50.1 - 100	39	Yes	7	No		No		Yes	7	Yes	7	Yes	7		No				0.3315	NEG
1173	II	F	50.1 - 100	38	Yes	2	No		No		No		Yes	7	No			No		Coughing, diarrhoea		0.3435	NEG
1174	II	F	50.1 - 100	38	No		Yes	30	Yes	30	No		Yes	7	No			No				0.301	NEG
1175	II	M	50.1 - 100		Yes	7	Yes	21	Yes	2	No		Yes	7	No			No
1176	III																					1.028	POS	NO NEUTRALISATION
1177	III																					1.0125	POS	NO NEUTRALISATION
1178	III																					1.073	POS	NO NEUTRALISATION
1179	III																					0.682	NEG
1180	III																					0.82	NEG
1181	III																					0.7435	NEG
1182	III																					0.9715	NEG
1183	III																					0.6525	NEG
1184	III																					0.713	NEG
1185	III																					3.096	POS	NEUTRALISED
1186	III																					0.494	NEG
1187	III																					2.9175	POS	NEUTRALISED
1188	III																					3.1725	POS	NEUTRALISED
1189	III																					0.809	NEG
1190	III																					0.874	NEG
1191	III																					1.1565	POS	NO NEUTRALISATION
1192	III																					0.5995	NEG
1193	III																					0.841	NEG
1194	III																					0.619	NEG
1195	III																					0.4655	NEG
1196	III																					0.989	NEG
1197	III																					0.5835	NEG
1198	III																					0.9625	NEG
1199	III																					0.4735	NEG
1200	III																					0.72	NEG
1201	III																					0.56	NEG
1202	III																					0.418	NEG
1203	III																					0.45	NEG
1204	III																					0.3955	NEG
1205	III																					0.531	NEG
1206	III																					0.639	NEG
1207	III																					0.6985	NEG
1208	III																					0.815	NEG
1209	III																					0.783	NEG
1210	III																					0.9165	NEG
1211	III																					0.6065	NEG
1212	III																					0.417	NEG
1213	III																					0.7985	NEG
1214	III																					0.724	NEG
1215	III																					1.247	POS	NEUTRALISED
1216	III																					0.88	NEG
1217	III																					3.137	POS	NO NEUTRALISATION
1218	III																					0.4495	NEG
1219	III																					0.998	NEG
1220	III																					0.325	NEG
1221	III																					0.6205	NEG
1222	III																					0.5095	NEG
1223	III																					0.9685	NEG
1224	III																					0.727	NEG
1225	III																					0.342	NEG
1226	III																					3.22	NEG
1227	III																					0.684	NEG
1228	III																					0.3275	NEG
1229	III																					0.505	NEG
1230	III																					0.585	NEG
1231	III																					0.964	NEG
1232	III																					0.4415	NEG
1233	III																					0.3255	NEG
1234	III																					0.45	NEG
1235	III																					1.17	POS	NO NEUTRALISATION
1236	III																					1.2405	POS	NEUTRALISED
1237	III																					1.0575	POS	NO NEUTRALISATION
1238	III																					0.994	NEG
1239	III																					0.84	NEG
1240	III																					0.9975	NEG
1241	III																					0.54	NEG
1242	III																					0.8085	NEG
1243	III																					0.958	NEG
1244	III																					1.381	POS	NO NEUTRALISATION
1245	III																					1.2845	POS	NO NEUTRALISATION
1246	III																					1.064	POS	NO NEUTRALISATION
1247	III																					0.9085	NEG
1248	III																					0.3625	NEG
1249	III																					0.9215	NEG
1250	III																					1.206	POS	NO NEUTRALISATION
1251	III																					0.73	NEG
1252	III																					0.485	NEG
1253	III																					0.8265	NEG
1254	III																					0.575	NEG
1255	III																					0.7075	NEG
1256	III																					0.804	NEG
1257	III																					0.801	NEG
1258	III																					0.5195	NEG
1259	III																					0.8455	NEG
1260	III																					0.2645	NEG
1261	III																					1.611	POS	NEUTRALISED
1262	III	M					Yes		Yes		No		Yes				No		No			0.612	NEG
1263	III	M					No		Yes		Yes		Yes				No		No		Nausia, Night blindness	0.234	NEG
1264	III	F					Yes		No		Yes		Yes				No		No			0.152	NEG
1265	III	M					Yes		Yes		Yes		Yes				No		No			0.784	NEG
1266	III	F	50.1 - 100				Yes		Yes		Yes		Yes				No		No			0.9805	NEG
1267	III	M	50.1 - 100				Yes		Yes		Yes		Yes				No		No			0.8295	NEG
1268	III	F	50.1 - 100				Yes		Yes		Yes		Yes				No		No			0.59	NEG
1269	III	M	50.1 - 100				Yes		No		No		Yes				Yes		Yes			0.462	NEG
1270	III	M					Yes		Yes		Yes		Yes				No		No			0.9135	NEG
1271	III	M					Yes		Yes		Yes		Yes				No		No			0.7755	NEG
1272	III	F	50.1 - 100				Yes		Yes		Yes		Yes				No		No			2.069	POS	NEUTRALISED
1273	III	M	50.1 - 100				Yes		Yes		Yes		Yes				No		No			0.6285	NEG
1274	III	F	50.1 - 100				Yes		Yes		Yes		Yes				No		No			1.132	POS
1275	III	M					Yes		Yes		Yes		Yes				No		No			0.63	NEG
1276	III	M					Yes		Yes		Yes		Yes				No		No
1277	III	M					Yes				Yes		Yes				Yes		Yes			0.6905	NEG
1278	III	F					Yes		Yes		Yes		Yes				No		No			0.4565	NEG
1279	III	M					Yes		No		Yes		Yes				No		No			1.226	POS	NEUTRALISED
1280	III	F	50.1 - 100				No		No		No		Yes				No		No			0.2235	NEG
1281	III	F	50.1 - 100				Yes		No		No		Yes				No		No			1.3315	POS	NEUTRALISED
1282	III	F	50.1 - 100				Yes		No		No		Yes				No		No			0.9405	NEG
1283	III	M	50.1 - 100				No		No		No		Yes	7			No		No			0.435	NEG
1284	III	F	50.1 - 100				Yes		No		No		Yes	35			No		No			0.2605	NEG
1285	III	M	50.1 - 100				Yes		No		No		Yes	7			No		No
1286	III	F	50.1 - 100				No		No		No		Yes				No		No			0.275	NEG
1287	III	F	50.1 - 100				Yes						Yes				No		No			0.1785	NEG
1288	III	F	50.1 - 100				No		No		No		Yes				No		No			0.3565	NEG
1289	III	F	50.1 - 100				Yes		Yes	7	No		Yes				No		No			0.639	NEG
1290	III	F	50.1 - 100				Yes		Yes	7			Yes	7			No		No			1.9855	POS	NEUTRALISED
1291	III	F	50.1 - 100				No		Yes	7	No		Yes	90			No		No			0.5905	NEG
1292	III	F	50.1 - 100				No		No		No		Yes	21			No		No			0.28	NEG
1293	III	F	50.1 - 100				Yes		No		No		Yes	90			No		No			0.2775	NEG
1294	III	F	50.1 - 100				Yes		No		No		Yes				No		No			0.2215	NEG
1295	III	M	50.1 - 100				Yes		No		No		Yes				No		No
1296	III	F	50.1 - 100				Yes		Yes		No		Yes	7			No		No			0.5315	NEG
1297	III	F	50.1 - 100				Yes		No		No		Yes				No		No			0.2025	NEG
1298	III	F	50.1 - 100				Yes		Yes		No		Yes	7			No		No			0.3565	NEG
1299	III	F	50.1 - 100				Yes		Yes		Yes		Yes				No		No			0.2655	NEG
1300	III	F	50.1 - 100				Yes		Yes		No		Yes				No		No			0.2045	NEG
1301	III	F	50.1 - 100				Yes		Yes		No		Yes				No		No			0.2455	NEG
1302	III	F	50.1 - 100				No		Yes		No		Yes				No		No
1303	III	M	50.1 - 100				No		Yes		Yes		Yes				No		No			0.881	NEG
1304	III	F	50.1 - 100				Yes		Yes		Yes		Yes						No			0.3865	NEG
1305	III	F	50.1 - 100				No		Yes		No		Yes				No		No			0.407	NEG
1306	III	M	50.1 - 100				No		No				Yes				No		No			0.8975	NEG
1307	III	F					No		Yes		No		Yes				No		No			0.7015	NEG
1308	III	F	50.1 - 100				Yes		No		No		Yes				No		No			0.5455	NEG
1309	III	M	50.1 - 100				Yes	1	No				Yes				No		No			0.5945	NEG
1310	III	F	50.1 - 100				No		No		No		Yes				No		No			0.377	NEG
1311	III	M	50.1 - 100				No		No		No		Yes				No		No			1.564	POS	NEUTRALISED
1312	III	M	50.1 - 100				Yes		No		No		Yes				No		No			0.473	NEG
1313	III																					0.701	NEG
1314	III																					0.505	NEG
1315	III																					0.956	NEG
1316	III																					0.677	NEG
1317	III
1318	III																					0.501	NEG
1319	III																					0.4875	NEG
1320	III																					0.5435	NEG
1321	III																					0.262	NEG
1322	III																					0.397	NEG
1323	III																					0.67	NEG
1324	III	F	50.1 - 100				Yes		No		No		Yes				No		No			0.386	NEG
1325	III	M	50.1 - 100				Yes		No		No		Yes				No		No			0.494	NEG
1326	III	M	50.1 - 100
1327	III	F	50.1 - 100				Yes	7	No		No		Yes				No		No			0.423	NEG
1328	III	M	50.1 - 100				No		No		No		Yes	7			No		No
1329	III	F	50.1 - 100				Yes	7	No		No		Yes	7			No		No
1330	III	F	50.1 - 100				Yes		No		No		Yes				No		No
1331	III	F	50.1 - 100				No		No		No		Yes	7			No		No			0.373	NEG
1332	III	F	50.1 - 100				No		No		No		Yes	7			No		No			0.394	NEG
1333	III	F	50.1 - 100				Yes	7	No		No		Yes	7			No		No
1334	III	M	50.1 - 100				No		No		No		Yes	7			No		No
1335	III	F	50.1 - 100				Yes	1	No		No		Yes	7			No		No			0.501	NEG
1336	III	M	50.1 - 100				Yes	7	No		No		Yes	7			No		No			0.371	NEG
1337	III	M	50.1 - 100				Yes	7	No		No		Yes	7			No		No
1338	III	F					Yes		Yes		No		Yes				No		No		Vomitting
1339	III	M	50.1 - 100				No		No		No		Yes	7			No		No
1340	III	M	50.1 - 100				Yes		No		No		Yes				No		No			0.36	NEG
1341	III	F	50.1 - 100				No		Yes		Yes		No				No		No			0.4655	NEG
1342	III	M	50.1 - 100				Yes		Yes		No		Yes				No		No		painful joints, Loss of appetite	0.4605	NEG
1343	III	M	50.1 - 100				No		Yes		No		Yes				No		No		Joint pains	0.483	NEG
1344	III	M	50.1 - 100				Yes		Yes		No		Yes				No		No			0.4175	NEG
1345	III	F	50.1 - 100				No		No		No		Yes				No		No		General malaise	0.4735	NEG
1346	III	M	50.1 - 100				Yes		Yes		No		Yes				No		No			0.464	NEG
1347	III	M	50.1 - 100				Yes		Yes		No		Yes				No		No		Vomitting, dermatitis
1348	III	F	50.1 - 100				Yes	3	No		No		Yes	7			No		No
1349	III	F	50.1 - 100				Yes		Yes		No		Yes				No		No			0.5085	NEG
1350	III	M	50.1 - 100				Yes		Yes		Yes		Yes				No		No
1351	III	F					No		Yes		Yes		Yes				No		No
1352	III	F	50.1 - 100				Yes	7	Yes	7	Yes	7	Yes	7			No		No			0.4845	NEG
1353	III	F	50.1 - 100				Yes	14	Yes	14	Yes	14	Yes	14			No		No		Swollen lymph nodes, diarrhoea	0.4635	NEG
1354	III	M	50.1 - 100				No
1355	III	F	50.1 - 100				Yes	60	No		No		Yes	14			No		No		Diarrhoea	0.523	NEG
1356	III	F	50.1 - 100				Yes	21	No		No		Yes	14			No		No			0.464	NEG
1357	III	M	50.1 - 100				Yes	7	No		No		Yes	7			No		No			0.5485	NEG
1358	III	M	50.1 - 100				Yes	7	No		No		Yes	7			No		No			0.4505	NEG
1359	III	M	50.1 - 100				Yes		No		No		Yes	14			No		No			0.4835	NEG
1360	III	F	50.1 - 100				No		Yes	7	No		Yes	7			No		No			0.404	NEG
1361	III	M	50.1 - 100				Yes	14	Yes	7	No		Yes	7			No		No			1.3175	POS
1362	III	F	50.1 - 100				Yes	7	No		No		Yes	14			No		No			0.442	NEG
1363	III	M	50.1 - 100				Yes	14	No		No		Yes	7			No		No			0.928	NEG
1364	III	M	50.1 - 100				No		No		No		Yes	7			No		No			0.4035	NEG
1365	III	M	50.1 - 100				No		Yes	7	No		Yes	14			No		No			0.3125	NEG
1366	III	M	50.1 - 100				Yes	14	No		No		Yes	14			No		No			0.457	NEG
1367	III	M	50.1 - 100				No		No		No		Yes	14			No		No
1368	III	M	50.1 - 100				Yes	14	Yes	7	No		Yes	14			No		No			0.635	NEG
1369	III	F	50.1 - 100				No		No		No		Yes	7			No		No			0.726	NEG
1370	III	F	50.1 - 100				Yes	7	Yes	7	No		Yes	7			No		No			0.69	NEG
1371	III	F					Yes	7	Yes	7	No		No				No		No			2.327	POS
1372	III	M					No		No		No		Yes	3			No		No			0.66	NEG
1373	III	F					Yes	3	Yes	2	No		No				No		No			0.711	NEG
1374	III	F	50.1 - 100				Yes	7	No		Yes	1	Yes	7			No		No			0.7445	NEG
1375	III	F	50.1 - 100				Yes	7	Yes	7	No		Yes	7			No		No			0.6905	NEG
1376	III		0 - 5.0				Yes	14	Yes	30	Yes	30	Yes	7			No		No			0.7005	NEG
1377	III	F	50.1 - 100				Yes	7	Yes	7	No						No		No			0.649	NEG
1378	III	F	50.1 - 100				No		Yes	7	Yes	7	Yes	7			No		No			0.675	NEG
1379	III	F	50.1 - 100				Yes		Yes	7	Yes	7					No		No			2.528	POS
1380	III	M	50.1 - 100				Yes	7	Yes	7	Yes	7	Yes	7			No		No			0.77	NEG
1381	III	F	50.1 - 100				Yes	3	Yes	7	No		Yes	7			No		No			0.56	NEG
1382	III	F	50.1 - 100				Yes	3	Yes	3	No											0.553	NEG
1383	III	F	50.1 - 100		Yes	1	Yes	1	Yes	2	No		Yes	2	Yes	2			No			0.5315	NEG
1384	III	F	50.1 - 100				Yes	2	Yes	1	No		Yes	1			No		No			0.4135	NEG
1385	III	F	50.1 - 100		Yes	3	No		No		No		Yes	7	Yes	2	No		No		Vomitting, Night sweating	0.519	NEG
1386	III	F	50.1 - 100		Yes	4	Yes	3	Yes	30	Yes	30	Yes	14	Yes	7	No		No		Lacerated mouth, typhoid	0.496	NEG
1387	III	F	50.1 - 100		Yes	3	Yes	10	Yes	7	No		Yes	7	Yes	1	No		No			0.484	NEG
1388	III	M	50.1 - 100		Yes	2	Yes	1	No		No		Yes	1	Yes	2	No		No			0.5415	NEG
1389	III	M	50.1 - 100		No		No		No		No		Yes	7	No		No		No			0.517	NEG
1390	III	F	50.1 - 100		No		No		No		No		No		No		No		No			0.8025	NEG
1391	III	F	50.1 - 100		Yes	4	Yes	7	No		No		Yes	3	No		No		No		Abdominal colic,nausea	0.7665	NEG
1392	III	F	50.1 - 100	39	Yes	7	Yes	7	No		No		Yes	2	Yes	14	No		No			0.7235	NEG
1393	III	M	50.1 - 100				Yes	1	No		No		Yes	1			No		No			0.617	NEG
1394	III	M	50.1 - 100				Yes	2	Yes	2	No		Yes	2			No		No			0.7235	NEG
1395	III	F	50.1 - 100				Yes	2	Yes	1	No		Yes	1			No		No			0.679	NEG
1396	III	M					No		Yes	2	No		Yes	2			No		No		Night swaeting, abdominal pain	0.5705	NEG
1397	III	M	50.1 - 100	39	Yes	7	No		Yes	7	Yes	7	Yes	7	Yes	7	No		No			0.712	NEG
1398	III																					0.682	NEG
1399	III																					0.6965	NEG
1400	III																					0.654	NEG
1401	III																					0.7105	NEG
1402	III																					0.6655	NEG
